# Supplementary material for: Symptom-based clusters in people with ME/CFS: an illustration of clinical variety in a cross-sectional cohort
Source: J Transl Med. 2023 Feb 10;21:112. doi: 10.1186/s12967-023-03946-6 (PMC9921324; doi:10.1186/s12967-023-03946-6)
Supplement: Supplementary file 3 — Additional file 3: Table S1. Symptom severity and frequency scores of the 13 largest clusters. [file 12967_2023_3946_MOESM3_ESM.xlsx]

## Sheet: Table E1
TABLE S1	Symptom severity and frequency scores of the 13 largest clusters
		Cluster2		Cluster4		Cluster7		Cluster9		Cluster11		Cluster19		Cluster24		Cluster26		Cluster28		Cluster31		Cluster36		Cluster37		Cluster40
	number of participants	24		23		30		26		17		19		43		18		38		15		10		18		20
Symptomgroup	Symptom	Mean	stdev	Mean	stdev	Mean	stdev	Mean	stdev	Mean	stdev	Mean	stdev	Mean	stdev	Mean	stdev	Mean	stdev	Mean	stdev	Mean	stdev	Mean	stdev	Mean	stdev
fatigue	Fatigue/Extreme tiredness - f	3.29167	0.789471	3.56522	0.576804	3.66667	0.596285	3.26923	0.653846	3.17647	0.856484	1.89474	0.851917	3.5814	0.579998	3.16667	0.957427	3.05263	0.886963	3.13333	0.805536	3.6	0.489898	2	1	3.05	0.973396
fatigue	Fatigue/Extreme tiredness - s	2.79167	0.498261	3.13043	0.536036	3.2	0.476095	2.84615	0.532939	2.94118	0.539127	2.52632	0.67811	2.95349	0.568699	3.27778	0.558326	2.5	0.638666	2.73333	0.573488	3.5	0.5	2.38889	0.678142	2.8	0.6
PEM	Dead, heavy feeling after starting exercise - fequency	2.25	1.01036	2.04348	1.19703	2.86667	0.845905	2.38462	0.880425	1.70588	1.01545	1.05263	0.604691	2.48837	1.14875	2.5	1.21335	1.18421	1.12051	2.26667	1.28927	3.5	0.5	0.833333	1.01379	1.7	1.05357
PEM	Dead, heavy feeling after starting exercise - s	2.16667	0.687184	2	0.884652	2.6	0.663325	2.34615	0.730769	1.76471	0.941176	1.78947	1.00415	2.2093	0.822875	2.77778	0.785674	1.18421	0.94187	2	0.816497	3.2	0.4	0.944444	1.0259	1.85	0.792149
PEM	Next-day soreness or fatigue after everyday activities - f	3	1	2.86957	1.11528	3.36667	0.835996	2.96154	0.897894	3.17647	0.984306	1.84211	1.03939	3.30233	0.665945	3.16667	1.01379	2.21053	1.10401	2.73333	0.928559	3.8	0.6	2	1.24722	3.05	1.02347
PEM	Next-day soreness or fatigue after everyday activities - s	2.45833	0.705878	2.3913	0.820346	2.73333	0.512076	2.76923	0.57564	2.17647	0.616946	2	0.794719	2.5814	0.618797	2.77778	0.53287	2.05263	0.723565	2.13333	0.618241	3.3	0.640312	2	0.471405	2.5	0.67082
PEM	Mentally tired after the slightest effort - f	2.45833	1.18951	2.56522	1.01408	3.4	0.663325	2.46154	0.88712	2.70588	0.955769	1.94737	0.825494	2.86047	0.978404	3.05556	0.970236	2.15789	0.960436	2.26667	1.12349	3.7	0.458258	1.22222	0.974996	2.1	0.943398
PEM	Mentally tired after the slightest effort - s	2.29167	0.934486	2.52174	0.82723	3	0.516398	2.61538	0.624926	2.70588	0.455645	2.36842	0.808542	2.65116	0.743459	3	0.57735	2.10526	0.59778	1.86667	0.884433	3.4	0.489898	1.5	0.957427	2.35	0.653835
PEM	Physically tired after minimum exercise - f	3.08333	0.702179	3.34783	0.914078	3.66667	0.596285	2.65385	0.874524	2.88235	0.962983	1.57895	0.935599	3.23256	0.802241	3.16667	1.01379	2.18421	0.996184	2.4	1.08321	3.7	0.458258	1.72222	1.19283	2.25	0.99373
PEM	Physically tired after minimum exercise - s	2.66667	0.62361	2.78261	0.719693	3.1	0.472582	2.65385	0.616585	2.64706	0.680932	1.94737	0.686232	2.83721	0.679611	3.05556	0.62113	2.18421	0.555132	2.26667	0.679869	3.3	0.458258	1.72222	0.650261	2.35	0.653835
PEM	Physically drained or sick after mild activity - f	2.79167	0.705878	2.52174	0.926403	3.36667	0.546707	2.46154	0.745797	2.47059	0.97725	1.21053	0.521026	2.55814	0.971748	3	0.745356	1.65789	1.00725	2	1.1547	3.5	0.5	1.38889	1.16136	1.55	1.07121
PEM	Physically drained or sick after mild activity - s	2.375	0.563656	2.65217	0.813404	2.8	0.476095	2.69231	0.666173	2.58824	0.69102	2.05263	0.759063	2.65116	0.642803	2.88889	0.566558	2	0.858395	2.13333	0.718022	3.1	0.3	1.61111	0.890623	2.05	0.973396
PEM	Muscle fatigue after mild physical activity - f	3.29167	0.934486	3.04348	0.806402	3.56667	0.558768	3	0.960769	2.35294	1.02562	1.57895	0.815365	3.34884	0.803588	3.55556	0.684935	1.60526	1.0141	3	1.0328	3.8	0.4	1.55556	1.11665	1.65	1.15217
PEM	Muscle fatigue after mild physical activity - s	2.33333	0.745356	2.47826	0.650723	3	0.57735	2.65385	0.781631	2.11765	0.757888	2.21053	0.694258	2.74419	0.865166	3	0.57735	1.47368	0.785957	2.46667	0.498888	3.4	0.663325	1.38889	0.890623	1.6	0.663325
PEM	Worsening of symptoms after mild physical activity - f	3.125	0.832291	3.21739	0.777763	3.73333	0.442217	2.92308	0.916644	2.94118	1.05555	1.57895	0.815365	3.48837	0.727279	3.61111	0.678142	2.34211	1.03304	2.86667	1.14698	3.8	0.6	1.83333	1.30171	1.4	0.916515
PEM	Worsening of symptoms after mild physical activity - s	2.66667	0.897527	2.69565	0.856422	3.06667	0.573488	2.65385	0.676092	2.47059	0.696009	2	0.858395	2.90698	0.562964	3.11111	0.566558	2.10526	0.552005	2.53333	0.498888	3.6	0.489898	1.61111	0.890623	1.6	0.8
PEM	Worsening of symptoms after mild mental activity - f	2.625	1.14791	2.52174	1.0982	3.26667	0.85375	2.57692	1.04414	3	0.840168	1.57895	0.590788	2.86047	0.954339	3.22222	0.785674	2.13158	1.19585	2.6	0.95219	3.6	0.663325	0.833333	0.763763	1.4	1.11355
PEM	Worsening of symptoms after mild mental activity - s	2.20833	0.95652	2.52174	0.878218	2.96667	0.546707	2.73077	0.76247	2.52941	0.605625	2.05263	0.604691	2.65116	0.803588	2.66667	0.57735	1.84211	0.744323	2.2	0.748331	3.5	0.5	1.16667	1.01379	1.45	0.864581
PEM	Difficulty reading (dyslexia) after mild physical or mental activity - f	1.83333	1.10554	1.95652	1.57365	2.5	1.38444	2.53846	1.0824	1.47059	1.24228	1	0.794719	1.4186	1.10459	1.94444	1.12902	0.657895	0.835915	1.93333	1.18134	3.7	0.458258	0.444444	0.598352	0.75	0.766485
PEM	Difficulty reading (dyslexia) after mild physical or mental activity - s	1.66667	0.942809	1.78261	1.24957	2.43333	1.22972	2.69231	0.773067	1.47059	0.97725	1.47368	0.993051	1.60465	0.967844	2.11111	0.936239	0.605263	0.708574	1.86667	0.805536	3.4	0.489898	0.5	0.687184	0.85	0.852936
Sleep	Unrefreshing sleep - f	3.25	1.19896	3.56522	0.71177	3.66667	0.788811	3.5	0.887954	3.52941	0.97725	2.26316	1.16267	3.81395	0.389144	3.27778	1.09573	3.39474	0.812387	3.26667	0.771722	3.7	0.640312	1.55556	1.25708	2.8	1.249
Sleep	Unrefreshing sleep - s	2.33333	0.849837	2.95652	0.62403	2.9	0.7	2.76923	0.749753	2.64706	0.680932	2.26316	0.848659	3.06977	0.624885	2.88889	0.936239	2.39474	0.779321	2.6	0.489898	3.4	0.489898	1.55556	0.955814	2.1	0.888819
Sleep	Need to nap daily - f	2.54167	1.52696	1.47826	1.47057	2.73333	1.33998	2.88462	1.0498	3.05882	1.05555	2.05263	1.39449	2.51163	1.33594	2.55556	1.01227	1.52632	1.44617	0.8	0.979796	3.1	1.13578	1.83333	1.424	1.4	1.11355
Sleep	Need to nap daily - s	2.58333	1.2883	1.95652	1.51739	2.7	0.936305	2.76923	0.696568	3.23529	0.644379	2.26316	1.29135	2.67442	1.05038	2.61111	0.755637	1.71053	1.27543	1.2	1.22202	3.1	0.830662	2.11111	1.40984	1.9	1.04403
Sleep	Problems falling asleep - f	0.916667	0.759203	1.82609	1.20334	1.83333	1.1571	2.07692	1.23796	2.64706	1.02562	1	0.858395	2.32558	1.30689	2.61111	1.29696	1.55263	0.937448	1.66667	1.01105	2.3	1.26886	0.944444	0.704921	2.3	1.14455
Sleep	Problems falling asleep - s	1.16667	0.799305	2.04348	1.0826	1.9	1.0116	2	0.960769	2.88235	0.757888	1.31579	1.07863	2.16279	1.16	2.66667	1.1547	1.84211	0.960436	1.8	0.748331	2.1	1.13578	1.11111	0.87489	2.25	0.99373
Sleep	Problems staying asleep - f	1.08333	0.909059	1.69565	1.26611	2.7	1.1	2.5	1.27852	2.05882	1.05555	2.21053	1.1507	2.88372	1.06114	2.77778	1.39665	1.52632	1.20824	1.13333	0.884433	3.3	0.781025	1.22222	1.0304	2.75	1.17792
Sleep	Problems staying asleep - s	1.20833	0.91192	1.6087	0.920261	2.43333	0.715697	2.23077	0.846154	2.47059	0.915079	2.21053	1.00415	2.46512	0.787957	2.66667	1.10554	1.52632	0.910085	1.26667	0.771722	3.1	0.538516	1.16667	0.957427	2.7	0.842615
Sleep	Waking up early in the morning (e.g. 3 AM) - f	1	1.1547	0.956522	0.907853	2.36667	1.11006	2.03846	1.25517	1.58824	1.33102	2	1.07606	2.25581	1.16326	2.11111	1.2862	1	1.05131	1.33333	1.13529	2.8	1.07703	1.11111	1.04822	2.25	1.13468
Sleep	Waking up early in the morning (e.g. 3 AM) - s	0.958333	0.978058	1.17391	1.00659	2.3	0.781025	1.84615	0.948371	1.94118	1.30477	2.10526	0.911606	2.18605	0.946372	2.22222	0.974996	0.947368	0.825494	1.53333	1.02415	2.7	0.640312	1.05556	0.911179	2.35	1.01366
Sleep	Sleeping all day and staying awake all night - f	0.25	0.433013	0.130435	0.336781	1	1	0.807692	0.785407	1.82353	1.24784	0.368421	0.482376	0.627907	0.747811	1	0.881917	0.368421	0.482376	0.133333	0.339935	1.4	1.11355	0.555556	0.598352	0.35	0.47697
Sleep	Sleeping all day and staying awake all night - s	0.333333	0.62361	0.217391	0.586554	1.2	1.07703	1.19231	0.961538	2.17647	1.09734	0.578947	0.815365	0.837209	0.938337	1.33333	1.1547	0.578947	0.847025	0.2	0.541603	1.6	1.11355	0.611111	0.678142	0.5	0.74162
Sleep	Daytime drowsiness - f	2.54167	1.4136	1.78261	1.34993	2.66667	1.01105	2.5	1.11803	2.94118	1.10988	1.36842	1.0863	2.13953	1.28645	2.55556	1.21208	1.94737	1.21281	1.26667	0.573488	3.1	1.04403	1.05556	0.848019	1.2	0.812404
Sleep	Daytime drowsiness - s	2	1.04083	1.78261	1.06144	2.66667	0.745356	2.61538	0.880425	2.58824	0.599885	1.63158	0.871208	1.93023	0.924985	2.44444	0.831479	1.92105	0.870014	1.6	0.711805	3.2	0.6	1.38889	0.825893	1.3	0.842615
pain	Pain or aching in muscles - f	2.66667	1.24722	2.43478	1.05608	3.3	0.862168	2.42308	1.04414	2.05882	1.16167	1.89474	0.851917	3.11628	1.08283	3.5	0.687184	1.47368	1.0696	3.26667	0.679869	3.7	0.458258	1.72222	0.869582	2.55	1.32193
pain	Pain or aching in muscles - s	2.29167	0.88878	2.08696	0.653622	2.7	0.525991	2.15385	0.717491	2.05882	0.872494	2.05263	0.759063	2.55814	0.786583	3.16667	0.600925	1.26316	0.817062	2.2	0.541603	3.4	0.489898	1.88889	0.657342	2.3	0.9
pain	Joint pain - f	2.04167	1.39878	1.86957	1.48337	2.96667	0.982627	2.11538	1.12068	1.29412	1.12536	1.21053	1.05526	2.90698	1.15766	3.27778	0.931281	0.868421	0.893575	2.86667	0.805536	3.4	0.663325	0.888889	0.993808	3.05	1.16082
pain	Joint pain - s	1.79167	1.04	1.69565	0.99716	2.63333	0.604612	2.07692	0.828487	1.41176	0.973703	1.42105	1.09139	2.46512	0.659416	3	0.471405	0.973684	0.902827	2.2	0.832666	3.2	0.6	1.05556	0.970236	2.5	0.806226
pain	Eye pain - f	0.708333	0.934486	1	0.589768	1.36667	1.01598	1.5	1.00957	0.823529	0.512812	0.736842	0.546963	1.46512	0.996478	2.22222	1.18113	0.789474	0.694258	1.6	1.08321	2.2	0.87178	0.333333	0.57735	0.7	0.714143
pain	Eye pain - s	0.625	0.753464	1.3913	0.820346	1.73333	0.928559	1.57692	0.927075	1.64706	1.13455	1.10526	0.911606	1.62791	1.0121	2.27778	0.650261	1	0.888523	1.46667	0.718022	2.5	0.921954	0.388889	0.678142	0.75	0.698212
pain	Chest pain - f	0.416667	0.640095	0.521739	0.499527	1.03333	0.795124	0.884615	0.423077	0.764706	0.806548	0.526316	0.595458	0.906977	0.709207	1.22222	0.785674	0.368421	0.534152	0.933333	0.679869	2.2	1.07703	0.277778	0.447903	0.75	0.698212
pain	Chest pain - s	0.5	0.866025	0.826087	0.867389	1.53333	0.991071	1.38462	0.835598	1.05882	1.10988	0.842105	0.932634	1.34884	0.985564	1.83333	1.01379	0.5	0.786398	1.2	0.909212	2.5	0.67082	0.333333	0.57735	0.85	0.792149
pain	Bloating - f	0.916667	0.909059	1.30435	0.905768	1.73333	1.03064	1.5	1.00957	1.29412	1.17647	0.736842	0.964753	1.55814	0.870774	2.44444	0.955814	1.13158	0.950652	2.53333	1.02415	1.9	1.22066	0.333333	0.57735	2.5	1.07238
pain	Bloating - s	0.916667	0.862007	1.3913	0.920261	1.96667	0.835996	1.76923	1.01177	1.47059	1.28876	0.894737	0.911606	1.69767	0.793429	2.44444	0.831479	1.31579	1.00277	2.13333	0.718022	2.1	0.943398	0.444444	0.761739	2.25	0.829156
pain	Abdomen / stomach pain - f	0.541667	0.762625	1.30435	1.15851	1.3	0.690411	1.5	0.746788	1.17647	0.922611	0.736842	0.63595	1.27907	0.72579	2.61111	0.825893	1.07895	0.773971	2.33333	0.942809	1.9	0.7	0.444444	0.496904	1.6	1.2
pain	Abdomen / stomach pain - s	0.541667	0.705878	1.65217	1.16502	1.73333	0.679869	1.96154	0.70606	1.52941	0.97725	0.947368	0.825494	1.69767	0.903092	2.44444	0.598352	1.55263	1.01819	2.33333	0.596285	2.3	0.781025	0.611111	0.755637	1.75	1.04283
pain	Headaches - f	1.54167	0.95652	1.95652	1.04167	1.83333	0.968963	1.88462	1.08581	1.88235	0.962983	1.31579	0.861616	1.67442	1.00512	2.44444	1.21208	1.36842	0.840459	1.66667	0.942809	3.1	1.13578	0.833333	0.833333	1.1	0.768115
pain	Headaches - s	2.25	0.968246	2.56522	0.770437	2.4	0.840635	2.42308	0.927075	2.47059	0.696009	1.68421	0.920677	1.86047	0.794791	2.66667	0.881917	1.81579	0.789912	2.13333	0.956847	3.2	0.4	1.16667	1.11803	1.55	1.02347
pain	Aching of the eyes or behind the eyes - f	0.666667	0.799305	1	0.589768	1.23333	0.919541	1.26923	0.76247	0.823529	0.512812	0.631579	0.581335	1.13953	0.878196	1.94444	1.31116	0.631579	0.704163	1.53333	1.2037	2.5	1.11803	0.333333	0.471405	0.6	0.8
pain	Aching of the eyes or behind the eyes - s	0.791667	0.91192	1.34783	0.698364	1.7	1.00499	1.92308	0.916644	1.64706	1.13455	0.842105	0.81196	1.51163	1.0647	1.83333	1.01379	0.789474	0.893188	1.46667	1.02415	2.5	0.921954	0.5	0.763763	0.6	0.8
pain	Sensitivity to pain - f	0.916667	1.25554	0.347826	0.560178	1.63333	1.27758	1.42308	1.21443	0.117647	0.32219	0.526316	0.499307	1.13953	1.3044	2.11111	1.2862	0.605263	1.03972	1.13333	1.25786	3.4	0.916515	0.333333	0.471405	1.35	1.55804
pain	Sensitivity to pain - s	0.875	1.16592	0.521739	0.82723	1.96667	1.22429	1.73077	1.12857	0.176471	0.512812	0.842105	0.932634	1.25581	1.24065	2.05556	1.1772	0.526316	0.818755	1.2	1.10755	3.2	0.6	0.5	0.763763	1.05	1.16082
pain	Myofascial pain - f	0.375	0.695971	0.304348	0.546513	1.16667	1.24052	0.692308	1.10137	0.0588235	0.235294	0.421053	0.493728	0.44186	0.971748	1.61111	1.29696	0.315789	0.830512	0.266667	0.442217	2.8	1.32665	0.0555556	0.229061	0.3	0.458258
pain	Myofascial pain - s	0.625	1.07287	0.347826	0.633053	1.43333	1.17426	0.769231	1.04909	0.117647	0.470588	0.631579	0.808542	0.488372	0.973416	2.05556	1.22348	0.289474	0.684716	0.466667	0.805536	2.7	1.1	0.0555556	0.229061	0.4	0.663325
neurocognitive	Muscle twitches - f	0.791667	0.762625	0.869565	0.679152	1.43333	0.882547	1.30769	0.991085	0.529412	0.499134	1.05263	0.510282	1	0.715282	2.05556	0.970236	0.184211	0.387656	1	0.632456	1.8	0.87178	0.444444	0.598352	1.05	0.804674
neurocognitive	Muscle twitches - s	0.958333	0.840593	1.13043	0.849775	1.7	0.862168	1.61538	0.880425	0.764706	0.876451	1.63158	0.871208	1.27907	0.897686	2.16667	0.5	0.210526	0.4678	1.26667	0.85375	2.4	0.489898	0.666667	0.942809	1.3	0.953939
neurocognitive	Muscle weakness - f	1.95833	1.17186	1.86957	1.07559	2.53333	1.14698	2.26923	1.09396	0.705882	0.823529	1.63158	0.740592	2.09302	1.11676	2.38889	1.1125	0.921053	0.983591	1.53333	0.884433	3.6	0.663325	0.611111	0.487498	1.3	1.1
neurocognitive	Muscle weakness - s	1.66667	0.745356	2.3913	0.765514	2.43333	0.803465	2.46154	0.634324	0.941176	0.998268	2.10526	0.717799	2.13953	0.878196	2.27778	0.869582	0.947368	0.886963	1.73333	0.928559	3.3	0.458258	0.833333	0.763763	1.55	0.864581
neurocognitive	Sensitivity to noise - f	1.66667	1.10554	2.17391	1.23894	2.33333	1.13529	2.73077	1.09396	2.17647	1.09734	1.42105	0.748035	3.11628	0.993217	3.05556	1.07869	1.78947	1.12759	1.53333	0.884433	3.2	0.979796	0.555556	0.598352	2.45	1.43091
neurocognitive	Sensitivity to noise - s	1.5	0.816497	2	0.884652	2.53333	0.991071	2.84615	0.717491	2.11765	0.675831	2.26316	0.784193	2.62791	0.682787	3.05556	0.779759	1.65789	0.953562	1.66667	0.788811	3.3	0.781025	0.833333	0.897527	2.1	0.994987
neurocognitive	Sensitivity to bright lights - f	1.625	1.31696	1.82609	0.962432	2.43333	1.25654	2.88462	1.15449	1.41176	0.973703	1	0.458831	2.44186	1.33473	2.5	1.25831	1.42105	1.18392	2	1.26491	3.1	0.943398	0.444444	0.598352	1.65	1.27574
neurocognitive	Sensitivity to bright lights - s	1.375	0.904272	1.95652	0.690196	2.53333	0.805536	2.65385	0.829379	1.64706	0.903664	1.78947	0.766327	2.13953	0.929651	2.5	0.833333	1.34211	0.925553	2.13333	0.884433	2.9	0.7	0.611111	0.825893	1.6	1.0198
neurocognitive	Problems remembering things - f	1.70833	0.7348	1.86957	0.79697	3.13333	0.805536	2.5	0.746788	1.76471	0.876451	2.05263	0.998614	1.72093	0.816276	2.77778	0.853461	1.73684	1.04338	1.8	0.979796	3.2	0.748331	0.944444	0.62113	1.75	0.887412
neurocognitive	Problems remembering things - s	1.83333	0.62361	2.21739	0.656507	2.86667	0.618241	2.38462	0.73782	1.94118	0.872494	2.57895	0.748035	2.04651	0.680406	2.88889	0.657342	1.71053	0.757694	2.06667	0.679869	3.3	0.458258	1.05556	0.704921	1.65	0.792149
neurocognitive	Difficulty paying attention for a long period of time - f	2.70833	0.934486	2.86957	0.679152	3.3	0.737111	3	1	2.70588	1.01545	2.31579	0.920677	2.51163	0.788643	3.22222	0.711458	1.78947	1.00415	2.8	0.909212	3.7	0.458258	1	0.666667	1.8	1.07703
neurocognitive	Difficulty paying attention for a long period of time - s	2.20833	0.705878	2.78261	0.586554	3.13333	0.561743	2.84615	0.769231	2.52941	0.696009	2.57895	0.674013	2.48837	0.585566	2.94444	0.52411	1.68421	0.764518	2.26667	0.679869	3.6	0.489898	1	0.745356	1.7	0.781025
neurocognitive	Difficulty finding the right word to say, or expressing thoughts - f	1.79167	0.95652	2.26087	0.895272	2.8	0.702377	2.38462	0.73782	1.41176	0.844276	1.36842	0.740592	1.74419	0.942363	2.5	1.06719	1.31579	0.764518	2	0.894427	3.1	0.830662	0.722222	0.558326	1.75	0.887412
neurocognitive	Difficulty finding the right word to say, or expressing thoughts - s	1.66667	0.687184	2.30435	0.460131	2.83333	0.453382	2.34615	0.730769	1.94118	0.998268	2.26316	0.784193	2.06977	0.661054	2.5	0.600925	1.42105	0.748035	1.86667	0.618241	3.2	0.6	0.888889	0.737028	1.7	0.781025
neurocognitive	Difficulty understanding things - f	1.16667	0.552771	1.26087	0.673562	1.9	0.789515	1.88462	0.891279	0.764706	0.545507	1.26316	0.546963	1	0.482243	1.27778	0.650261	0.684211	0.518361	1	0.365148	2.7	0.9	0.333333	0.471405	0.65	0.47697
neurocognitive	Difficulty understanding things - s	1.54167	0.762625	1.82609	0.916144	2.3	0.458258	2.46154	0.692308	1.05882	0.802246	2.10526	0.717799	1.48837	0.788643	1.72222	0.803157	0.789474	0.655258	1.06667	0.442217	3	0.632456	0.388889	0.590564	0.8	0.678233
neurocognitive	Only able to focus on one thing at a time - f	2.45833	0.999132	2.43478	1.09648	3.23333	0.715697	3.11538	0.750739	2.58824	1.08784	2.31579	0.729285	2.72093	0.948085	2.38889	0.825893	1.57895	1.06701	2.73333	0.85375	3.7	0.458258	1.11111	1.1967	1.3	1.00499
neurocognitive	Only able to focus on one thing at a time - s	2	0.707107	2.17391	0.916144	2.9	0.597216	2.61538	0.624926	2.11765	0.83189	2.42105	0.590788	2.37209	0.682787	2.55556	0.831479	1.5	0.938924	2.06667	0.679869	3.5	0.5	0.777778	0.711458	1.3	0.9
neurocognitive	Unable to focus vision - f	0.75	0.829156	0.565217	0.647811	1.23333	0.843933	1.11538	0.800333	0.470588	0.605625	0.789474	0.766327	0.767442	0.67642	0.944444	0.848019	0.263158	0.496525	0.333333	0.471405	2.2	0.979796	0.111111	0.31427	0.45	0.920598
neurocognitive	Unable to focus vision - s	0.75	0.777282	0.73913	0.845314	1.8	1.07703	1.5	0.887954	0.705882	1.01545	1	0.973329	1.02326	0.927321	1.33333	1.10554	0.368421	0.740592	0.533333	0.805536	2.7	0.781025	0.111111	0.31427	0.5	0.921954
neurocognitive	Unable to focus attention - f	1.125	0.725287	1.08696	0.503297	1.7	0.822598	1.84615	0.863459	1.05882	0.415945	1.05263	0.686232	1.25581	0.7183	1.66667	0.942809	0.605263	0.629932	0.666667	0.596285	2.3	0.781025	0.222222	0.53287	0.85	0.572276
neurocognitive	Unable to focus attention - s	1.16667	0.799305	1.91304	0.775328	2.1	0.789515	2.30769	0.721602	1.88235	0.899827	1.89474	1.11896	1.69767	0.876963	2	1.10554	0.710526	0.824235	0.933333	0.85375	3.2	0.4	0.222222	0.53287	1.1	0.768115
neurocognitive	Loss of depth perception - f	0.291667	0.538452	0.652174	1.00471	1.36667	1.25122	1.30769	1.13576	0.176471	0.38122	0.789474	0.832178	0.581395	0.970077	0.833333	0.957427	0.394737	1.0141	0.6	0.61101	2.3	1.1	0.0555556	0.229061	0.4	0.734847
neurocognitive	Loss of depth perception - s	0.291667	0.538452	0.782609	1.06144	1.66667	1.10554	1.76923	1.12002	0.235294	0.545507	1.15789	1.18158	0.697674	0.977298	1	1	0.315789	0.764518	0.6	0.61101	2.9	0.7	0.111111	0.458123	0.55	0.920598
neurocognitive	Slowness of thought - f	1.95833	1.13575	2.21739	1.10164	2.8	0.909212	2.61538	0.788227	1.52941	0.915079	1.73684	0.908562	1.69767	0.928487	2.44444	0.955814	1.13158	0.731655	1.73333	0.928559	3.6	0.489898	0.333333	0.471405	1.1	0.768115
neurocognitive	Slowness of thought - s	1.75	0.829156	2.3913	0.871736	2.76667	0.495536	2.69231	0.605693	1.94118	1.10988	2.15789	0.669891	1.83721	0.744912	2.55556	0.761739	1.23684	0.704654	1.73333	0.85375	3.3	0.640312	0.333333	0.471405	1.35	0.852936
neurocognitive	Absent-mindedness or forgetfulness - f	1.29167	0.7348	1.6087	0.641949	2.53333	0.921352	2.46154	0.745797	1.17647	0.616946	1.42105	0.748035	1.53488	0.623152	2.44444	0.761739	1.10526	0.68015	1.26667	0.679869	3.2	1.07703	0.722222	0.447903	1.15	0.653835
neurocognitive	Absent-mindedness or forgetfulness - s	1.375	0.695971	2.17391	0.636032	2.83333	0.636832	2.53846	0.634324	1.88235	0.757888	2.26316	0.546963	1.88372	0.722055	2.5	0.5	1.26316	0.749885	1.33333	0.699206	3.3	0.458258	0.833333	0.600925	1.25	0.698212
neurocognitive	Feeling disoriented - f	0.416667	0.493007	0.521739	0.580072	1.46667	0.884433	1.26923	0.76247	0.176471	0.38122	0.684211	0.653141	0.55814	0.657774	0.944444	0.52411	0.263158	0.440347	1	0.966092	2.6	0.916515	0.166667	0.5	0.15	0.357071
neurocognitive	Feeling disoriented - s	0.458333	0.575845	0.826087	1.08956	1.96667	0.795124	1.96154	0.853985	0.470588	1.09101	1	0.917663	0.72093	0.844285	1.5	0.957427	0.289474	0.508242	1.06667	0.771722	2.9	0.830662	0.166667	0.5	0.2	0.509902
neurocognitive	Slowed speech - f	0.583333	0.909059	0.956522	0.549961	1.3	0.862168	1.38462	0.963843	0.294118	0.455645	0.894737	0.717799	0.465116	0.54341	1.05556	0.911179	0.342105	0.474415	0.6	0.711805	2.6	1.0198	0.111111	0.31427	0.2	0.4
neurocognitive	Slowed speech - s	0.541667	0.705878	1.43478	0.876063	1.9	0.907377	1.65385	0.917451	0.470588	0.848365	1.31579	1.02867	0.604651	0.751418	1.22222	0.853461	0.394737	0.586671	0.733333	0.85375	2.5	0.67082	0.111111	0.31427	0.2	0.4
neurocognitive	Poor coordination - f	0.875	0.780625	1.17391	0.815724	1.8	0.909212	2	1.07417	0.294118	0.455645	0.894737	0.446594	1.09302	0.830073	1.38889	0.590564	0.342105	0.474415	0.933333	0.442217	3.4	0.916515	0.388889	0.590564	0.65	0.852936
neurocognitive	Poor coordination - s	1.04167	0.840593	1.3913	0.871736	2.03333	0.604612	2.11538	0.750739	0.411765	0.69102	1.52632	0.938556	1.23256	0.936028	1.88889	0.737028	0.5	0.786398	1.26667	0.679869	3.3	0.458258	0.444444	0.684935	0.6	0.734847
autonomic	Bladder problems - f	0.916667	1.2883	0.304348	0.546513	0.933333	1.15277	1.57692	1.2457	0.176471	0.38122	0.631579	0.808542	0.976744	1.2102	1.77778	1.27172	0.394737	0.933005	1.13333	1.30979	2.3	1.41774	0.111111	0.31427	0.85	1.15217
autonomic	Bladder problems - s	0.875	1.12962	0.304348	0.546513	1	1.0328	1.65385	1.2071	0.411765	1.03235	0.894737	1.11896	1.04651	1.14025	1.72222	0.869582	0.289474	0.64514	1.26667	1.38884	2.1	1.37477	0.222222	0.628539	0.9	1.04403
autonomic	Irritable bowel problems - f	0.75	1.01036	1.52174	1.21116	1.73333	1.26315	1.88462	1.08581	1.05882	1.30477	0.421053	0.748035	1.62791	1.22043	2.88889	0.936239	1.26316	1.2287	3	0.894427	2.7	1.34536	0.444444	0.598352	2.65	1.06184
autonomic	Irritable bowel problems - s	0.625	0.806872	1.3913	0.920261	1.86667	0.956847	2.15385	0.90691	1.29412	1.36186	0.578947	1.04205	1.5814	0.993761	2.61111	0.755637	1.39474	1.18187	2.33333	0.788811	2.8	1.07703	0.611111	0.825893	2.3	0.842615
autonomic	Nausea - f	0.5	0.57735	1	0.510754	1.16667	0.636832	1.30769	0.821314	1	0.766965	0.473684	0.499307	0.837209	0.71301	1.55556	0.895806	0.947368	0.759063	1.4	1.0198	2.1	0.943398	0.222222	0.41574	0.8	0.678233
autonomic	Nausea - s	0.708333	0.88878	1.43478	0.770437	1.53333	0.618241	1.88462	1.0125	1.35294	1.02562	0.631579	0.740592	1.11628	0.969519	2	0.745356	1.28947	1.09803	1.53333	0.618241	2.4	0.489898	0.333333	0.666667	1	0.83666
autonomic	Feeling unsteady on feet - f	0.708333	0.538452	1.65217	1.08783	1.36667	0.835996	1.61538	0.880425	0.588235	0.599885	0.947368	0.510282	1.34884	0.803588	1.83333	1.21335	0.684211	0.69226	0.933333	0.573488	2.7	0.781025	0.388889	0.487498	1.05	0.973396
autonomic	Feeling unsteady on feet - s	0.958333	0.789471	2.04348	0.954543	1.73333	0.727247	2.53846	0.745797	1.11765	1.18234	1.68421	0.97617	1.81395	0.842361	1.83333	1.06719	0.789474	0.799931	1.26667	0.771722	3.1	0.7	0.444444	0.598352	1.35	1.06184
autonomic	Shortness of breath or trouble catching breath - f	0.708333	0.7348	1.04348	0.62403	1.4	1.11355	1.15385	0.717491	0.941176	0.725225	0.789474	0.613784	1.02326	0.848758	1.72222	0.869582	0.657895	0.659997	1.13333	0.956847	2.6	0.8	0.166667	0.372678	0.65	0.572276
autonomic	Shortness of breath or trouble catching breath - s	0.833333	0.799305	1.3913	0.871736	1.6	0.95219	1.84615	0.863459	1.41176	1.03235	1.26316	1.0683	1.34884	0.961678	1.94444	0.779759	0.815789	0.822553	1.2	0.909212	2.8	0.6	0.222222	0.53287	0.85	0.852936
autonomic	Dizziness or fainting - f	0.583333	0.759203	1.17391	0.701066	1.2	0.702377	1.69231	0.821314	0.882353	0.83189	1	0.648886	1.27907	0.871395	1.55556	0.831479	0.789474	0.731181	0.866667	0.498888	2.4	0.916515	0.333333	0.471405	0.75	0.53619
autonomic	Dizziness or fainting - s	0.625	0.753464	1.86957	0.946589	1.46667	0.805536	2.23077	0.57564	1.35294	1.23389	1.73684	1.0683	1.69767	0.850031	2	0.57735	1.05263	0.916152	1	0.632456	2.6	0.489898	0.388889	0.590564	1	0.83666
autonomic	Irregular heart beats - f	0.75	0.520416	1.17391	1.12876	1	0.966092	1.19231	0.877901	0.823529	0.984306	0.789474	0.613784	1.13953	0.70154	1.61111	0.950958	0.868421	0.977942	1.33333	1.19257	1.9	0.830662	0.388889	0.487498	0.5	0.5
autonomic	Irregular heart beats - s	1.04167	0.789471	1.21739	0.976085	1.33333	1.07497	1.61538	0.835598	1.17647	1.09734	1.21053	1.00415	1.53488	0.844926	1.94444	0.911179	0.921053	0.870014	1.26667	0.928559	2.2	0.6	0.5	0.687184	0.55	0.589491
autonomic	Heart beats quickly after standing - f	0.916667	0.862007	2.65217	1.40213	1.26667	1.03064	2.5	1.27852	1.05882	0.725225	0.736842	0.908562	1.27907	1.1679	1.55556	0.895806	0.868421	1.10432	1.8	1.37598	2.7	1.34536	0.277778	0.447903	0.3	0.458258
autonomic	Heart beats quickly after standing - s	0.916667	0.812233	2.17391	1.00659	1.33333	0.869227	2.30769	1.02916	1.41176	0.771463	0.842105	0.874381	1.2093	0.953772	1.88889	0.808901	0.710526	0.855567	1.2	0.832666	2.5	1.11803	0.388889	0.678142	0.45	0.804674
autonomic	Blurred or tunnel vision after standing - f	0.291667	0.538452	1.56522	1.13544	1.03333	1.11006	1.69231	0.951486	0.294118	0.455645	0.631579	0.665743	0.604651	0.839145	1.11111	0.993808	0.421053	0.847025	0.8	0.909212	2.5	1.36015	0.277778	0.558326	0.05	0.217945
autonomic	Blurred or tunnel vision after standing - s	0.333333	0.62361	1.73913	1.11189	1.3	1.18743	2.19231	0.961538	0.470588	0.775936	0.789474	0.832178	0.790698	1.02431	1.27778	0.989139	0.473684	0.850289	0.866667	0.956847	2.6	1.11355	0.388889	0.755637	0.05	0.217945
autonomic	Graying or blacking out after standing - f	0.291667	0.538452	2	1.06322	1.4	0.916515	1.84615	0.90691	0.882353	0.470588	0.842105	0.58608	1.39535	0.751418	1.38889	0.890623	0.921053	0.870014	1	0.632456	2.6	1.0198	0.388889	0.590564	0.75	0.99373
autonomic	Graying or blacking out after standing - s	0.416667	0.759203	2.08696	0.717062	1.83333	0.819892	2.5	0.693375	1.35294	0.76244	1.21053	0.950288	1.72093	0.844285	1.77778	0.785674	1.07895	0.928541	1.33333	0.699206	2.8	0.979796	0.444444	0.684935	0.55	0.668954
autonomic	Urinary urgency - f	1.29167	1.05984	0.26087	0.605582	1.26667	1.15277	2.26923	1.05822	0.823529	0.705882	1.21053	0.893188	1.65116	1.11822	1.77778	1.22726	0.763158	0.871605	1.53333	1.2037	2.3	1.18743	0.444444	0.496904	1.3	1.26886
autonomic	Urinary urgency - s	1.29167	0.934486	0.347826	0.758069	1.46667	1.14698	2.53846	0.745797	1.23529	1.05882	1.68421	1.02867	1.76744	1.03063	1.77778	0.916246	0.894737	0.96762	1.8	1.22202	2.4	1.0198	0.833333	0.957427	1.2	1.1225
autonomic	Waking up at night to urinate - f	2.70833	1.51325	0.826087	0.962432	2.36667	1.40198	3.03846	0.979826	2.29412	1.4858	1.94737	1.09898	3.32558	1.07229	2.27778	1.36649	2.34211	1.47392	1.86667	1.45449	2.9	1.22066	1.38889	1.49588	2.7	1.34536
autonomic	Waking up at night to urinate - s	1.33333	0.849837	0.695652	0.620994	1.9	1.0116	2.46154	0.745797	1.76471	1.05882	1.68421	0.920677	2.13953	0.978404	1.66667	1.10554	1.36842	0.840459	1.66667	1.13529	2.6	0.8	1	1.05409	1.75	0.942072
autonomic	Inability to tolerate an upright position - f	0.541667	0.644151	1.69565	1.08085	0.9	0.943398	1.69231	0.991085	0.235294	0.545507	0.631579	0.482376	1.30233	1.15204	1.72222	1.2826	0.394737	0.629932	0.666667	0.471405	2.1	0.943398	0.166667	0.372678	0.5	0.974679
autonomic	Inability to tolerate an upright position - s	0.625	0.753464	2.08696	1.09992	1.2	1.10755	2.5	0.843527	0.352941	0.836039	1.26316	1.0683	1.60465	1.14403	2.11111	1.1967	0.605263	0.960797	0.933333	0.997775	3	0.632456	0.222222	0.53287	0.55	1.02347
neuroendocrine	Losing weight without trying - f	0.0833333	0.276385	0.26087	0.528936	0.233333	0.495536	0.423077	0.840013	0.117647	0.32219	0.105263	0.306892	0.0930233	0.361776	0.555556	1.01227	0.0789474	0.269657	0.533333	1.0873	0.5	0.67082	0	0	0.65	1.15217
neuroendocrine	Losing weight without trying - s	0.0833333	0.276385	0.434783	0.970257	0.266667	0.573488	0.384615	0.73782	0.117647	0.32219	0.105263	0.306892	0.0697674	0.254755	0.611111	1.00769	0.105263	0.383164	0.533333	1.02415	0.7	1.00499	0	0	0.5	0.866025
neuroendocrine	Gaining weight without trying - f	0.708333	1.42826	0.565217	1.09648	1.26667	1.36463	1.03846	0.939753	0.235294	0.424183	0.842105	0.987456	1.04651	1.34603	0.666667	0.942809	0.368421	0.704163	0.533333	0.498888	1.4	1.49666	0.277778	0.447903	0.8	1.07703
neuroendocrine	Gaining weight without trying - s	0.375	0.806872	0.521739	1.01594	1.33333	1.37437	1.19231	0.961538	0.352941	0.680932	1.05263	1.14587	0.976744	1.19082	0.611111	0.678142	0.342105	0.618841	0.533333	0.498888	1.4	1.49666	0.333333	0.57735	0.7	0.842615
neuroendocrine	Lack of appetite - f	0.458333	0.91192	1	0.834058	0.866667	0.991071	1.11538	0.800333	0.588235	0.599885	0.578947	0.590788	0.465116	0.623152	1.44444	1.01227	0.5	0.59604	1.13333	0.884433	0.9	0.538516	0.222222	0.53287	0.85	0.90967
neuroendocrine	Lack of appetite - s	0.416667	0.702179	1.13043	0.899485	0.866667	0.845905	1.38462	0.880425	0.705882	0.748701	0.894737	0.911606	0.465116	0.623152	1.5	0.897527	0.552632	0.676577	1.26667	1.06249	1.4	0.916515	0.222222	0.53287	1	1
neuroendocrine	Sweating hands - f	0.416667	0.640095	0.782609	1.01966	0.466667	0.718022	0.692308	0.821314	0.411765	0.844276	0.315789	0.566859	0.72093	1.06368	1.22222	1.27172	0.289474	0.722128	0.333333	0.788811	1	1.09545	0.222222	0.916246	0	0
neuroendocrine	Sweating hands - s	0.458333	0.705878	0.73913	0.895272	0.5	0.718795	0.807692	0.92067	0.352941	0.680932	0.368421	0.665743	0.651163	0.859522	1.05556	1.07869	0.210526	0.407682	0.333333	0.699206	1.2	1.16619	0.111111	0.458123	0	0
neuroendocrine	Night sweats - f	0.75	0.877971	1.6087	1.0525	1.3	1.15902	1.26923	1.05822	1.23529	1.30742	0.526316	0.67811	1.72093	1.1679	1.61111	1.25339	1.26316	1.09266	1.13333	1.30979	2.8	0.748331	0.555556	0.955814	1.2	1.16619
neuroendocrine	Night sweats - s	0.708333	0.789471	1.52174	0.714421	1.46667	1.0873	1.73077	1.16215	1.41176	1.33102	0.631579	0.871208	1.86047	1.00189	1.55556	0.955814	1.21053	0.893188	1	1.09545	2.6	0.8	0.722222	0.989139	1	0.894427
neuroendocrine	Cold limbs - f	2.04167	1.27407	2.3913	1.27651	2.26667	1.06249	2.15385	1.02628	1.64706	1.13455	1.47368	0.751729	2.02326	1.30274	2.83333	1.16667	1.81579	1.09677	2.93333	0.928559	3.5	0.921954	1.27778	1.09573	2.3	1.22882
neuroendocrine	Cold limbs - s	1.95833	0.934486	2.21739	0.930475	2.26667	0.928559	2.38462	0.923077	1.70588	1.01545	2.05263	0.759063	2	1.14119	2.66667	0.816497	1.55263	0.937448	2.13333	0.718022	3	1	1.05556	0.911179	1.85	0.90967
neuroendocrine	Feeling chills or shivers - f	1.08333	0.759203	1.34783	0.758069	1.53333	0.884433	1.26923	0.710238	0.588235	0.492153	0.789474	0.613784	1.13953	0.878196	1.83333	0.957427	0.789474	0.694258	1.66667	1.13529	2.4	0.916515	0.166667	0.372678	0.8	0.748331
neuroendocrine	Feeling chills or shivers - s	1.41667	0.953794	1.47826	0.650723	1.86667	0.763035	2.03846	0.939753	1	1.08465	1.05263	0.825494	1.44186	0.995392	2.05556	0.779759	0.868421	0.731655	1.8	0.748331	2.8	0.748331	0.166667	0.372678	1.05	0.973396
neuroendocrine	Feeling hot or cold for no reason - f	1.79167	1.15395	1.69565	0.952561	1.56667	0.803465	2.26923	0.942896	1	0.766965	0.947368	0.510282	1.74419	1.05859	3.11111	0.566558	1.18421	0.822553	1.8	1.10755	2.8	0.979796	0.444444	0.598352	1.3	0.842615
neuroendocrine	Feeling hot or cold for no reason - s	1.70833	0.934486	1.82609	0.760559	2	0.774597	2.34615	0.616585	1.29412	0.892103	1.36842	0.740592	1.93023	0.873255	2.88889	0.566558	1.42105	0.782425	1.66667	0.942809	2.9	0.7	0.611111	0.825893	1.45	0.920598
neuroendocrine	Feeling like you have a high temperature - f	1.16667	0.897527	1.21739	0.831788	0.9	0.538516	1.26923	0.710238	0.647059	0.588235	0.578947	0.590788	1.11628	0.753574	2.22222	1.18113	0.657895	0.574746	0.533333	0.618241	2.1	1.04403	0.5	0.600925	0.75	0.53619
neuroendocrine	Feeling like you have a high temperature - s	1.375	0.992157	1.56522	0.924361	1.43333	0.843933	1.80769	0.680454	1.05882	1.05555	0.684211	0.729285	1.51163	0.9244	2.5	0.957427	0.868421	0.863623	0.733333	0.85375	2.7	0.9	0.666667	0.816497	1	0.83666
neuroendocrine	Feeling like you have a low temperature - f	1.16667	1.31233	0.391304	0.871736	1.1	1.10604	1.15385	0.90691	0.411765	0.69102	0.157895	0.364642	0.534884	0.757868	1.16667	1.25831	0.394737	0.539955	1.53333	1.0873	1.5	1.20416	0	0	0.8	0.979796
neuroendocrine	Feeling like you have a low temperature - s	1.16667	1.17851	0.391304	0.706438	1.2	1.01325	1.5	1.00957	0.470588	0.775936	0.157895	0.364642	0.744186	0.942363	1.22222	1.27172	0.526316	0.818755	1.46667	0.956847	2.3	1.61555	0	0	0.95	1.11692
neuroendocrine	Alcohol intolerance - f	0.291667	0.978058	0.434783	1.13544	0.3	0.781025	2.07692	1.81708	0.411765	0.973703	0.578947	1.22757	0.232558	0.858262	0.944444	1.5446	0.368421	1.01102	0.866667	1.45449	2	2	0	0	0.25	0.887412
neuroendocrine	Alcohol intolerance - s	0.166667	0.552771	0.347826	0.914078	0.266667	0.573488	1.84615	1.58581	0.470588	1.14366	0.684211	1.37851	0.209302	0.764264	0.777778	1.35628	0.368421	0.929659	0.8	1.32665	1.9	1.92094	0	0	0.1	0.3
neuroendocrine	Intolerance to extremes of temperature - f	0.875	1.30104	1.34783	1.49226	1.76667	1.38283	2.73077	1.40213	1.17647	1.50432	0.789474	1.00415	2.48837	1.40385	2.72222	1.32521	1	1.31789	3.06667	1.28927	3.7	0.458258	0.222222	0.41574	1	1.22474
neuroendocrine	Intolerance to extremes of temperature - s	0.916667	1.11492	1.21739	1.17793	2	1.12546	2.53846	1.18422	0.823529	0.984306	0.947368	0.998614	2.30233	1.11094	2.5	0.897527	0.973684	1.1807	2.4	0.879394	3.4	0.916515	0.388889	0.825893	1	1.04881
neuroendocrine	Fluctuations in temperature throughout the day - f	1.29167	1.2069	1.43478	1.34572	1	1	1.92308	1.14095	0.470588	0.97725	0.263158	0.440347	1.2093	1.19219	3.16667	0.897527	1.10526	1.23095	1.26667	1.33998	2.5	1.11803	0.5	1.11803	0.9	0.888819
neuroendocrine	Fluctuations in temperature throughout the day - s	1.125	0.927025	1.26087	1.03072	1.1	0.943398	1.84615	0.717491	0.529412	0.915079	0.315789	0.566859	1.18605	1.04003	2.66667	0.666667	0.868421	0.893575	1.06667	0.928559	2.5	0.5	0.5	0.957427	1.05	0.973396
Immune	Sore throat - f	1	0.763763	0.826087	0.701066	1.33333	0.906765	1.38462	0.73782	1.05882	0.872494	0.789474	0.407682	1.39535	0.94351	1.55556	0.831479	0.947368	0.686232	1.2	0.909212	1.9	0.943398	0.277778	0.447903	1	0.894427
Immune	Sore throat - s	1	0.707107	1	0.780189	1.46667	0.845905	1.73077	0.653846	1.47059	1.09101	1.10526	0.717799	1.32558	0.70615	1.83333	0.833333	0.973684	0.627729	1.4	1.08321	2.2	0.4	0.277778	0.447903	0.85	0.653835
Immune	Tender/sore lymph nodes - f	0.875	1.01294	0.782609	0.930475	1.06667	0.628932	1.34615	1.03561	0.588235	0.973703	0.368421	0.581335	1.06977	0.899492	1.55556	1.06574	0.447368	0.636494	1.06667	1.06249	2	1	0.222222	0.41574	0.4	0.734847
Immune	Tender/sore lymph nodes - s	0.708333	0.67572	0.913043	0.880368	1.5	0.718795	1.69231	0.821314	0.764706	1.05882	0.421053	0.674013	1.06977	0.818261	1.72222	0.869582	0.421053	0.590788	1.06667	0.85375	2.4	0.8	0.222222	0.41574	0.45	0.804674
Immune	Fever - f	0.583333	0.862007	0.434783	0.876063	0.233333	0.422953	0.423077	0.494047	0.294118	0.748701	0.105263	0.306892	0.325581	0.738349	0.722222	0.730719	0.236842	0.425145	0.2	0.4	0.8	0.4	0.111111	0.31427	0.1	0.3
Immune	Fever - s	0.625	0.904272	0.521739	0.878218	0.366667	0.752034	0.692308	0.951486	0.529412	1.19399	0.157895	0.488085	0.372093	0.747811	1.11111	1.14934	0.342105	0.698733	0.2	0.4	1.6	1.0198	0.111111	0.31427	0.1	0.3
Immune	Flu-like symptoms - f	1.75	1.01036	1.43478	1.09648	1.73333	0.928559	1.57692	0.792905	1.29412	0.570315	0.842105	0.669891	1.25581	0.891641	2.44444	0.831479	0.868421	0.893575	1	0.966092	2.7	0.781025	0.555556	0.598352	0.9	0.7
Immune	Flu-like symptoms - s	2	0.816497	1.6087	0.966353	2	0.730297	2.03846	0.853985	1.94118	0.802246	1	0.725476	1.69767	0.928487	2.33333	0.57735	0.921053	0.870014	1.2	0.909212	2.8	0.748331	0.722222	0.803157	1.05	0.804674
Immune	Sensitivity to smells, food, medications, or chemicals - f	0.208333	0.498261	0.565217	0.924361	1.1	0.943398	2.03846	1.05542	0.647059	0.588235	0.736842	0.908562	1.02326	1.13072	1.77778	1.47406	0.5	0.55012	1.33333	1.19257	2.4	1.11355	0.166667	0.372678	0.8	0.979796
Immune	Sensitivity to smells, food, medications, or chemicals - s	0.25	0.595119	0.695652	0.99716	1.4	1.05198	2.46154	0.795698	1.05882	0.937493	1	1.07606	1.18605	1.04003	1.66667	1.10554	0.763158	0.930031	1.53333	1.14698	2.3	0.9	0.166667	0.372678	0.8	0.87178
Immune	Sinus infections - f	0.0833333	0.276385	0.478261	1.01594	0.633333	0.982627	0.5	0.887954	0.823529	0.984306	0.842105	1.22531	0.27907	0.542414	1.66667	1.10554	0.421053	0.847025	0.333333	0.699206	1.5	0.921954	0.0555556	0.229061	0.6	1.11355
Immune	Sinus infections - s	0.0833333	0.276385	0.608696	1.09303	0.733333	0.997775	0.846154	1.19911	1.47059	1.33362	0.736842	0.964753	0.44186	0.843645	1.94444	0.970236	0.342105	0.574746	0.466667	0.956847	2.3	0.640312	0.0555556	0.229061	0.6	1.0198
Immune	Viral infections with prolonged recovery periods - f	0.375	0.563656	0.73913	0.942586	0.566667	0.955103	0.615385	0.880425	0.529412	0.499134	0.368421	0.808542	0.372093	0.647832	1.55556	1.49897	0.289474	0.508242	0.4	0.711805	1.9	1.3	0.0555556	0.229061	0.35	0.572276
Immune	Viral infections with prolonged recovery periods - s	0.625	0.949232	1.17391	1.27355	0.766667	1.20231	1.23077	1.44934	0.941176	0.998268	0.368421	0.808542	0.511628	0.872635	1.94444	1.31116	0.5	0.938924	0.6	1.0198	2.7	1.18743	0.0555556	0.229061	0.55	0.973396
other	Sensitivity to mold - f	0.25	0.829156	0.26087	0.845314	0.433333	0.760847	1.34615	1.51765	0.470588	1.14366	0.684211	1.17216	0.302326	0.699996	1.83333	1.67498	0.289474	0.757694	1.93333	1.38884	1.5	1.5	0.388889	0.825893	1	1.48324
other	Sensitivity to mold - s	0.25	0.829156	0.217391	0.586554	0.466667	0.805536	1.23077	1.21869	0.235294	0.545507	0.631579	0.984647	0.372093	0.778288	1.66667	1.41421	0.342105	0.835915	1.66667	0.869227	1.6	1.35647	0.333333	0.666667	0.75	1.04283
other	Sensitivity to vibration - f	0.208333	0.406116	0.869565	1.26162	1.56667	1.43023	1.92308	1.56704	0.235294	0.424183	0.421053	0.590788	0.906977	1.23541	2	1.56347	0.210526	0.407682	1.26667	1.33998	3.1	1.22066	0.111111	0.31427	0.65	1.06184
other	Sensitivity to vibration - s	0.291667	0.610953	0.956522	1.19703	1.6	1.2	1.96154	1.19231	0.470588	0.848365	0.578947	0.877544	0.837209	0.962802	1.88889	1.36987	0.263158	0.546963	1.2	1.04563	2.6	1.11355	0.111111	0.31427	0.6	0.8
