# Supplementary material for: Symptom-based clusters in people with ME/CFS: an illustration of clinical variety in a cross-sectional cohort
Source: J Transl Med. 2023 Feb 10;21:112. doi: 10.1186/s12967-023-03946-6 (PMC9921324; doi:10.1186/s12967-023-03946-6)
Supplement: Supplementary file 4 — Additional file 4: Table S2. Symptom severity and frequency scores of the remaining 42 clusters with < 10 participants. [file 12967_2023_3946_MOESM4_ESM.xlsx]

## Sheet: Sev and freq clusters_NL
TABLE S2	Symptom severity and frequency scores of the remaining 42 clusters with <10 participants
		Cluster1		Cluster3		Cluster5		Cluster6		Cluster8		Cluster10		Cluster12		Cluster13		Cluster14		Cluster15		Cluster16		Cluster17		Cluster18		Cluster20		Cluster21		Cluster22		Cluster23		Cluster25		Cluster27		Cluster29		Cluster30		Cluster32		Cluster33		Cluster34
	number of participants	1		1		1		1		1		1		1		1		1		1		1		1		2		2		2		1		2		1		1		1		1		1		1		1
Symptomgroup	Symptom	Mean	stdev	Mean	stdev	Mean	stdev	Mean	stdev	Mean	stdev	Mean	stdev	Mean	stdev	Mean	stdev	Mean	stdev	Mean	stdev	Mean	stdev	Mean	stdev	Mean	stdev	Mean	stdev	Mean	stdev	Mean	stdev	Mean	stdev	Mean	stdev	Mean	stdev	Mean	stdev	Mean	stdev	Mean	stdev	Mean	stdev	Mean	stdev
fatigue	Fatigue/Extreme tiredness - f	4	0	4	0	4	0	3	0	4	0	4	0	4	0	4	0	4	0	4	0	4	0	4	0	3.5	0.5	2.5	0.5	3.5	0.5	4	0	4	0	4	0	4	0	1	0	1	0	4	0	4	0	3	0
fatigue	Fatigue/Extreme tiredness - s	3	0	3	0	4	0	4	0	3	0	1	0	3	0	3	0	3	0	3	0	3	0	4	0	3.5	0.5	3	0	3	0	4	0	3	0	4	0	3	0	2	0	2	0	3	0	4	0	3	0
PEM	Dead, heavy feeling after starting exercise - fequency	1	0	1	0	4	0	1	0	3	0	3	0	3	0	3	0	0	0	4	0	4	0	1	0	3.5	0.5	0	0	2	1	1	0	1.5	0.5	1	0	1	0	0	0	0	0	1	0	3	0	3	0
PEM	Dead, heavy feeling after starting exercise - s	2	0	3	0	4	0	1	0	3	0	2	0	2	0	2	0	0	0	3	0	3	0	1	0	3	0	0	0	2.5	0.5	1	0	1.5	0.5	2	0	2	0	0	0	0	0	1	0	3	0	2	0
PEM	Next-day soreness or fatigue after everyday activities - f	4	0	4	0	4	0	3	0	4	0	4	0	3	0	2	0	4	0	4	0	4	0	4	0	4	0	4	0	3.5	0.5	3	0	4	0	4	0	4	0	1	0	1	0	4	0	3	0	1	0
PEM	Next-day soreness or fatigue after everyday activities - s	3	0	3	0	3	0	4	0	3	0	1	0	2	0	2	0	3	0	3	0	2	0	4	0	3	0	3	0	3	0	3	0	2.5	0.5	4	0	3	0	2	0	1	0	3	0	3	0	2	0
PEM	Mentally tired after the slightest effort - f	4	0	2	0	3	0	3	0	3	0	3	0	4	0	3	0	1	0	3	0	3	0	4	0	4	0	1	0	2.5	1.5	3	0	1	0	4	0	1	0	1	0	1	0	4	0	1	0	3	0
PEM	Mentally tired after the slightest effort - s	3	0	4	0	3	0	4	0	3	0	2	0	3	0	4	0	2	0	2	0	2	0	4	0	4	0	1.5	0.5	2.5	0.5	3	0	1	0	3	0	1	0	2	0	2	0	3	0	2	0	2	0
PEM	Physically tired after minimum exercise - f	3	0	3	0	4	0	3	0	3	0	3	0	4	0	3	0	4	0	4	0	3	0	4	0	4	0	4	0	2	1	4	0	4	0	4	0	4	0	1	0	1	0	4	0	3	0	3	0
PEM	Physically tired after minimum exercise - s	3	0	3	0	4	0	3	0	3	0	2	0	4	0	2	0	3	0	3	0	3	0	4	0	3.5	0.5	3	0	2.5	0.5	4	0	2	0	4	0	3	0	2	0	2	0	3	0	3	0	2	0
PEM	Physically drained or sick after mild activity - f	3	0	3	0	4	0	3	0	3	0	1	0	2	0	3	0	3	0	3	0	3	0	4	0	3.5	0.5	4	0	2	1	3	0	1	0	4	0	3	0	1	0	1	0	3	0	4	0	2	0
PEM	Physically drained or sick after mild activity - s	3	0	3	0	4	0	4	0	3	0	1	0	2	0	2	0	3	0	3	0	3	0	4	0	3.5	0.5	3	0	2.5	0.5	3	0	2	0	4	0	3	0	2	0	1	0	3	0	3	0	2	0
PEM	Muscle fatigue after mild physical activity - f	3	0	4	0	4	0	3	0	4	0	2	0	3	0	2	0	4	0	4	0	3	0	4	0	4	0	4	0	2.5	0.5	3	0	4	0	4	0	3	0	3	0	3	0	4	0	4	0	4	0
PEM	Muscle fatigue after mild physical activity - s	2	0	2	0	4	0	2	0	3	0	2	0	3	0	2	0	1	0	2	0	3	0	4	0	2.5	0.5	3	0	2	0	2	0	2	0	4	0	2	0	3	0	2	0	2	0	4	0	3	0
PEM	Worsening of symptoms after mild physical activity - f	4	0	3	0	4	0	4	0	1	0	4	0	4	0	2	0	4	0	4	0	3	0	4	0	4	0	4	0	4	0	4	0	4	0	4	0	3	0	4	0	1	0	3	0	4	0	4	0
PEM	Worsening of symptoms after mild physical activity - s	2	0	3	0	4	0	4	0	2	0	2	0	3	0	2	0	4	0	3	0	3	0	4	0	3.5	0.5	3	0	3	0	3	0	2	0	4	0	3	0	3	0	2	0	2	0	3	0	3	0
PEM	Worsening of symptoms after mild mental activity - f	3	0	3	0	4	0	4	0	3	0	1	0	4	0	3	0	4	0	4	0	1	0	4	0	4	0	1	0	1	0	2	0	4	0	2	0	1	0	3	0	2	0	2	0	1	0	4	0
PEM	Worsening of symptoms after mild mental activity - s	2	0	3	0	4	0	4	0	3	0	2	0	3	0	2	0	4	0	3	0	1	0	4	0	3.5	0.5	1.5	0.5	1.5	0.5	3	0	2.5	0.5	2	0	1	0	3	0	2	0	1	0	2	0	3	0
PEM	Difficulty reading (dyslexia) after mild physical or mental activity - f	0	0	2	0	3	0	2	0	2	0	0	0	4	0	2	0	4	0	2	0	1	0	2	0	2.5	1.5	0	0	3	0	4	0	1.5	0.5	4	0	1	0	4	0	1	0	4	0	4	0	2	0
PEM	Difficulty reading (dyslexia) after mild physical or mental activity - s	0	0	3	0	3	0	3	0	2	0	0	0	2	0	2	0	3	0	2	0	2	0	2	0	4	0	0	0	2	0	3	0	1.5	0.5	3	0	1	0	4	0	1	0	1	0	3	0	2	0
Sleep	Unrefreshing sleep - f	4	0	4	0	4	0	3	0	3	0	4	0	3	0	4	0	4	0	4	0	4	0	4	0	2	2	3.5	0.5	2	0	1	0	4	0	4	0	4	0	1	0	3	0	4	0	4	0	4	0
Sleep	Unrefreshing sleep - s	3	0	3	0	3	0	3	0	3	0	2	0	4	0	3	0	3	0	4	0	4	0	4	0	2	2	3	0	3	0	3	0	2.5	0.5	3	0	4	0	2	0	2	0	3	0	3	0	3	0
Sleep	Need to nap daily - f	4	0	3	0	4	0	4	0	4	0	1	0	4	0	1	0	0	0	1	0	3	0	4	0	1	0	4	0	4	0	0	0	1	0	0	0	2	0	2	0	2	0	4	0	0	0	1	0
Sleep	Need to nap daily - s	4	0	3	0	4	0	4	0	4	0	3	0	3	0	1	0	0	0	1	0	3	0	4	0	3	1	3	0	4	0	0	0	1	0	0	0	2	0	3	0	2	0	2	0	0	0	2	0
Sleep	Problems falling asleep - f	1	0	1	0	1	0	1	0	3	0	2	0	2	0	3	0	0	0	4	0	1	0	2	0	1.5	0.5	1.5	0.5	1	0	2	0	3.5	0.5	4	0	4	0	2	0	1	0	4	0	3	0	2	0
Sleep	Problems falling asleep - s	2	0	1	0	2	0	1	0	3	0	3	0	2	0	4	0	0	0	4	0	3	0	2	0	4	0	1.5	0.5	2	0	2	0	3	0	3	0	4	0	4	0	1	0	1	0	3	0	3	0
Sleep	Problems staying asleep - f	3	0	0	0	0	0	3	0	2	0	4	0	0	0	1	0	1	0	4	0	4	0	0	0	4	0	2	1	1	0	1	0	4	0	2	0	1	0	1	0	0	0	4	0	4	0	1	0
Sleep	Problems staying asleep - s	3	0	0	0	0	0	3	0	3	0	4	0	0	0	1	0	2	0	3	0	4	0	0	0	4	0	2	0	2	0	1	0	3.5	0.5	3	0	2	0	2	0	0	0	2	0	4	0	2	0
Sleep	Waking up early in the morning (e.g. 3 AM) - f	1	0	0	0	0	0	4	0	2	0	3	0	0	0	1	0	1	0	2	0	3	0	0	0	4	0	1	0	0	0	1	0	4	0	2	0	0	0	1	0	1	0	4	0	4	0	0	0
Sleep	Waking up early in the morning (e.g. 3 AM) - s	3	0	0	0	0	0	4	0	2	0	4	0	0	0	1	0	2	0	3	0	3	0	0	0	3	1	1	0	0	0	2	0	2	1	3	0	0	0	1	0	1	0	1	0	4	0	0	0
Sleep	Sleeping all day and staying awake all night - f	0	0	1	0	0	0	0	0	1	0	1	0	0	0	1	0	0	0	0	0	3	0	1	0	0.5	0.5	0	0	0	0	0	0	0.5	0.5	0	0	3	0	1	0	0	0	3	0	0	0	0	0
Sleep	Sleeping all day and staying awake all night - s	0	0	2	0	0	0	0	0	2	0	2	0	0	0	1	0	0	0	0	0	3	0	2	0	1	1	0	0	0	0	0	0	0.5	0.5	0	0	2	0	2	0	0	0	1	0	0	0	0	0
Sleep	Daytime drowsiness - f	4	0	2	0	4	0	1	0	4	0	1	0	2	0	3	0	3	0	1	0	4	0	4	0	4	0	1	0	3	1	0	0	1	0	4	0	4	0	2	0	3	0	4	0	1	0	1	0
Sleep	Daytime drowsiness - s	3	0	2	0	3	0	2	0	3	0	2	0	1	0	3	0	2	0	2	0	3	0	4	0	4	0	2	0	3	0	0	0	1.5	0.5	4	0	3	0	3	0	2	0	2	0	2	0	1	0
pain	Pain or aching in muscles - f	3	0	2	0	3	0	2	0	4	0	1	0	2	0	1	0	2	0	2	0	4	0	4	0	1.5	0.5	2	1	2.5	0.5	1	0	3	0	3	0	3	0	2	0	3	0	4	0	3	0	2	0
pain	Pain or aching in muscles - s	2	0	3	0	3	0	2	0	4	0	2	0	1	0	2	0	2	0	2	0	3	0	3	0	2.5	0.5	2.5	0.5	2.5	0.5	2	0	2.5	0.5	2	0	3	0	3	0	2	0	1	0	3	0	2	0
pain	Joint pain - f	2	0	4	0	0	0	2	0	4	0	1	0	0	0	0	0	2	0	3	0	4	0	1	0	1	1	1.5	0.5	0	0	1	0	1.5	0.5	4	0	3	0	2	0	2	0	3	0	3	0	2	0
pain	Joint pain - s	2	0	3	0	0	0	2	0	3	0	1	0	0	0	0	0	2	0	2	0	3	0	1	0	1	1	1.5	0.5	0	0	2	0	2	0	4	0	3	0	3	0	2	0	3	0	3	0	2	0
pain	Eye pain - f	1	0	0	0	0	0	1	0	0	0	0	0	2	0	0	0	3	0	2	0	0	0	0	0	3.5	0.5	2	2	0.5	0.5	2	0	0.5	0.5	2	0	1	0	1	0	2	0	1	0	1	0	1	0
pain	Eye pain - s	2	0	0	0	0	0	2	0	0	0	0	0	2	0	0	0	2	0	3	0	0	0	0	0	3.5	0.5	1	1	1	1	2	0	0.5	0.5	1	0	1	0	2	0	2	0	1	0	2	0	2	0
pain	Chest pain - f	0	0	1	0	0	0	3	0	1	0	1	0	0	0	1	0	1	0	0	0	1	0	3	0	1.5	0.5	0	0	0	0	0	0	1	0	0	0	3	0	0	0	0	0	1	0	1	0	1	0
pain	Chest pain - s	0	0	2	0	0	0	3	0	2	0	3	0	0	0	1	0	1	0	0	0	2	0	3	0	2.5	0.5	0	0	0	0	0	0	2	0	0	0	2	0	0	0	0	0	1	0	2	0	1	0
pain	Bloating - f	0	0	1	0	1	0	1	0	2	0	0	0	1	0	3	0	0	0	1	0	1	0	2	0	1	0	1	0	2	0	0	0	1.5	0.5	1	0	3	0	1	0	3	0	3	0	4	0	3	0
pain	Bloating - s	0	0	1	0	2	0	1	0	3	0	0	0	1	0	2	0	0	0	2	0	1	0	2	0	1	0	1.5	0.5	2	0	0	0	2	0	2	0	3	0	3	0	3	0	3	0	3	0	2	0
pain	Abdomen / stomach pain - f	0	0	0	0	1	0	1	0	1	0	1	0	1	0	2	0	3	0	1	0	1	0	2	0	1	0	2	0	2	0	2	0	1	0	1	0	3	0	1	0	2	0	4	0	1	0	2	0
pain	Abdomen / stomach pain - s	0	0	0	0	1	0	2	0	2	0	1	0	2	0	3	0	2	0	2	0	1	0	2	0	1	0	1.5	0.5	2	0	2	0	1.5	0.5	2	0	3	0	3	0	2	0	3	0	2	0	2	0
pain	Headaches - f	1	0	1	0	0	0	1	0	1	0	3	0	2	0	2	0	4	0	3	0	1	0	4	0	3.5	0.5	4	0	0.5	0.5	2	0	1	0	4	0	3	0	1	0	1	0	3	0	1	0	1	0
pain	Headaches - s	3	0	2	0	0	0	3	0	3	0	2	0	3	0	2	0	4	0	2	0	4	0	4	0	4	0	4	0	1	1	3	0	3	0	3	0	3	0	1	0	2	0	2	0	2	0	3	0
pain	Aching of the eyes or behind the eyes - f	0	0	0	0	0	0	1	0	0	0	0	0	2	0	1	0	3	0	2	0	0	0	0	0	4	0	0	0	0.5	0.5	1	0	0	0	3	0	3	0	0	0	1	0	1	0	1	0	1	0
pain	Aching of the eyes or behind the eyes - s	0	0	0	0	0	0	3	0	0	0	0	0	1	0	2	0	2	0	3	0	0	0	0	0	3.5	0.5	0	0	1	1	2	0	0	0	2	0	3	0	0	0	1	0	1	0	2	0	2	0
pain	Sensitivity to pain - f	0	0	0	0	0	0	0	0	1	0	0	0	0	0	1	0	0	0	1	0	4	0	0	0	3	0	0	0	0	0	1	0	0	0	1	0	0	0	0	0	2	0	2	0	0	0	1	0
pain	Sensitivity to pain - s	0	0	0	0	0	0	0	0	1	0	0	0	0	0	1	0	0	0	2	0	3	0	0	0	3	0	0	0	0	0	2	0	0	0	1	0	0	0	0	0	3	0	1	0	0	0	2	0
pain	Myofascial pain - f	0	0	0	0	0	0	0	0	2	0	0	0	0	0	0	0	0	0	0	0	1	0	0	0	0	0	0	0	0	0	2	0	0	0	0	0	0	0	0	0	0	0	1	0	1	0	0	0
pain	Myofascial pain - s	0	0	0	0	0	0	0	0	2	0	0	0	0	0	0	0	0	0	0	0	1	0	0	0	0	0	0	0	0	0	2	0	0	0	0	0	0	0	0	0	0	0	1	0	2	0	0	0
neurocognitive	Muscle twitches - f	0	0	2	0	0	0	0	0	4	0	1	0	1	0	0	0	1	0	1	0	1	0	3	0	0	0	1	0	0	0	0	0	1	0	0	0	2	0	2	0	1	0	2	0	1	0	1	0
neurocognitive	Muscle twitches - s	0	0	2	0	0	0	0	0	3	0	1	0	1	0	0	0	1	0	2	0	2	0	3	0	0	0	1	0	0	0	0	0	1	0	0	0	2	0	3	0	2	0	1	0	3	0	2	0
neurocognitive	Muscle weakness - f	0	0	3	0	4	0	1	0	3	0	1	0	2	0	0	0	0	0	4	0	3	0	2	0	1.5	0.5	0.5	0.5	0	0	2	0	2	0	4	0	1	0	1	0	1	0	1	0	4	0	1	0
neurocognitive	Muscle weakness - s	0	0	3	0	4	0	1	0	3	0	2	0	1	0	0	0	0	0	3	0	2	0	3	0	1.5	0.5	0.5	0.5	0	0	2	0	2.5	0.5	4	0	1	0	2	0	1	0	1	0	3	0	1	0
neurocognitive	Sensitivity to noise - f	1	0	4	0	4	0	3	0	4	0	3	0	4	0	4	0	1	0	3	0	1	0	3	0	1	0	3	0	1	0	1	0	1	0	4	0	4	0	1	0	1	0	3	0	4	0	4	0
neurocognitive	Sensitivity to noise - s	2	0	3	0	3	0	2	0	4	0	2	0	2	0	3	0	1	0	3	0	2	0	3	0	2	0	2	0	2	0	1	0	2	0	2	0	3	0	1	0	1	0	1	0	4	0	3	0
neurocognitive	Sensitivity to bright lights - f	1	0	2	0	4	0	1	0	2	0	0	0	3	0	4	0	3	0	4	0	3	0	1	0	4	0	0	0	1	0	1	0	0	0	4	0	4	0	1	0	3	0	3	0	4	0	3	0
neurocognitive	Sensitivity to bright lights - s	1	0	2	0	4	0	2	0	3	0	0	0	1	0	2	0	3	0	3	0	3	0	1	0	3	0	0	0	2	0	2	0	0	0	2	0	4	0	1	0	3	0	1	0	4	0	2	0
neurocognitive	Problems remembering things - f	3	0	3	0	3	0	3	0	4	0	1	0	3	0	2	0	3	0	3	0	4	0	2	0	4	0	2	0	1.5	0.5	0	0	3.5	0.5	3	0	3	0	1	0	1	0	1	0	3	0	2	0
neurocognitive	Problems remembering things - s	3	0	3	0	2	0	4	0	4	0	3	0	2	0	3	0	3	0	3	0	4	0	2	0	3.5	0.5	2	0	2	0	0	0	3	0	2	0	4	0	2	0	2	0	1	0	2	0	2	0
neurocognitive	Difficulty paying attention for a long period of time - f	2	0	3	0	3	0	4	0	4	0	2	0	4	0	4	0	4	0	3	0	4	0	3	0	3.5	0.5	1.5	0.5	1	0	1	0	3.5	0.5	1	0	3	0	1	0	1	0	3	0	3	0	4	0
neurocognitive	Difficulty paying attention for a long period of time - s	2	0	3	0	2	0	4	0	4	0	3	0	3	0	2	0	4	0	3	0	4	0	3	0	3.5	0.5	1.5	0.5	1.5	0.5	2	0	3.5	0.5	2	0	2	0	2	0	2	0	2	0	3	0	3	0
neurocognitive	Difficulty finding the right word to say, or expressing thoughts - f	2	0	1	0	1	0	4	0	4	0	2	0	3	0	3	0	4	0	1	0	3	0	2	0	2.5	0.5	2	0	1	0	1	0	2	1	2	0	1	0	1	0	0	0	2	0	2	0	2	0
neurocognitive	Difficulty finding the right word to say, or expressing thoughts - s	3	0	3	0	2	0	4	0	4	0	2	0	4	0	3	0	4	0	3	0	4	0	2	0	3	0	2	0	1.5	0.5	2	0	2.5	0.5	1	0	2	0	2	0	0	0	1	0	2	0	2	0
neurocognitive	Difficulty understanding things - f	1	0	1	0	1	0	1	0	2	0	2	0	1	0	3	0	1	0	1	0	3	0	1	0	1.5	0.5	0.5	0.5	1	0	0	0	3.5	0.5	2	0	2	0	0	0	1	0	1	0	1	0	2	0
neurocognitive	Difficulty understanding things - s	1	0	1	0	2	0	1	0	3	0	3	0	1	0	3	0	1	0	2	0	2	0	1	0	1.5	0.5	0.5	0.5	1.5	0.5	0	0	3	1	2	0	2	0	0	0	2	0	1	0	2	0	3	0
neurocognitive	Only able to focus on one thing at a time - f	2	0	4	0	3	0	4	0	4	0	2	0	4	0	3	0	1	0	1	0	3	0	3	0	2.5	0.5	4	0	3	0	0	0	3.5	0.5	3	0	3	0	1	0	0	0	3	0	4	0	3	0
neurocognitive	Only able to focus on one thing at a time - s	2	0	4	0	3	0	4	0	3	0	2	0	3	0	3	0	3	0	2	0	3	0	2	0	3	1	1.5	0.5	2	0	0	0	3.5	0.5	2	0	3	0	1	0	0	0	1	0	2	0	3	0
neurocognitive	Unable to focus vision - f	1	0	3	0	1	0	0	0	3	0	0	0	0	0	3	0	0	0	0	0	0	0	2	0	3	0	0	0	1	0	1	0	0.5	0.5	0	0	1	0	0	0	0	0	0	0	0	0	1	0
neurocognitive	Unable to focus vision - s	2	0	3	0	3	0	0	0	3	0	0	0	0	0	3	0	0	0	0	0	0	0	2	0	3.5	0.5	0	0	2	0	1	0	1	1	0	0	1	0	0	0	0	0	0	0	0	0	1	0
neurocognitive	Unable to focus attention - f	1	0	2	0	1	0	1	0	3	0	1	0	2	0	3	0	1	0	1	0	3	0	2	0	2	1	1	0	0.5	0.5	1	0	2	1	0	0	2	0	2	0	1	0	1	0	0	0	2	0
neurocognitive	Unable to focus attention - s	2	0	3	0	2	0	2	0	3	0	2	0	2	0	3	0	2	0	3	0	2	0	2	0	2.5	0.5	1.5	0.5	1	1	2	0	2.5	0.5	0	0	3	0	3	0	1	0	1	0	0	0	3	0
neurocognitive	Loss of depth perception - f	0	0	1	0	0	0	0	0	1	0	2	0	1	0	0	0	1	0	0	0	0	0	3	0	4	0	0	0	1	0	0	0	0	0	0	0	4	0	0	0	2	0	0	0	1	0	0	0
neurocognitive	Loss of depth perception - s	0	0	1	0	0	0	0	0	2	0	2	0	1	0	0	0	3	0	0	0	0	0	3	0	4	0	0	0	1.5	0.5	0	0	0	0	0	0	3	0	0	0	2	0	0	0	1	0	0	0
neurocognitive	Slowness of thought - f	1	0	2	0	1	0	0	0	4	0	3	0	4	0	2	0	4	0	2	0	4	0	2	0	4	0	1	0	0	0	2	0	3	1	4	0	3	0	1	0	1	0	1	0	1	0	2	0
neurocognitive	Slowness of thought - s	1	0	2	0	3	0	0	0	4	0	3	0	3	0	2	0	4	0	2	0	3	0	2	0	4	0	1	0	0	0	3	0	3.5	0.5	3	0	3	0	1	0	1	0	1	0	2	0	2	0
neurocognitive	Absent-mindedness or forgetfulness - f	1	0	3	0	1	0	1	0	4	0	3	0	2	0	3	0	3	0	2	0	4	0	2	0	3	0	1	0	1	0	0	0	1.5	0.5	1	0	3	0	1	0	1	0	1	0	1	0	2	0
neurocognitive	Absent-mindedness or forgetfulness - s	1	0	3	0	1	0	2	0	4	0	3	0	2	0	3	0	4	0	2	0	3	0	2	0	3	0	1	0	2	0	0	0	2	0	1	0	3	0	2	0	2	0	1	0	2	0	2	0
neurocognitive	Feeling disoriented - f	0	0	1	0	1	0	0	0	2	0	0	0	0	0	1	0	0	0	1	0	1	0	1	0	1	0	0	0	0	0	0	0	0.5	0.5	0	0	1	0	1	0	3	0	0	0	0	0	2	0
neurocognitive	Feeling disoriented - s	0	0	2	0	3	0	0	0	3	0	0	0	0	0	1	0	0	0	2	0	3	0	2	0	2	1	0	0	0	0	0	0	0.5	0.5	0	0	1	0	2	0	3	0	0	0	0	0	2	0
neurocognitive	Slowed speech - f	0	0	1	0	1	0	1	0	0	0	0	0	3	0	1	0	3	0	1	0	1	0	1	0	0	0	0	0	1	0	1	0	0.5	0.5	1	0	1	0	0	0	0	0	2	0	1	0	0	0
neurocognitive	Slowed speech - s	0	0	2	0	3	0	2	0	0	0	0	0	3	0	1	0	3	0	2	0	1	0	1	0	0	0	0	0	2	0	2	0	0.5	0.5	1	0	3	0	0	0	0	0	1	0	2	0	0	0
neurocognitive	Poor coordination - f	0	0	1	0	2	0	1	0	3	0	1	0	1	0	0	0	4	0	1	0	1	0	1	0	4	0	0	0	1	0	0	0	0.5	0.5	1	0	1	0	1	0	3	0	1	0	1	0	3	0
neurocognitive	Poor coordination - s	0	0	2	0	2	0	2	0	3	0	1	0	1	0	0	0	4	0	2	0	1	0	1	0	4	0	0	0	2	0	0	0	0.5	0.5	1	0	2	0	1	0	2	0	1	0	3	0	3	0
autonomic	Bladder problems - f	0	0	0	0	0	0	0	0	1	0	2	0	0	0	2	0	0	0	0	0	0	0	0	0	0.5	0.5	1	0	0	0	0	0	0.5	0.5	1	0	4	0	0	0	0	0	3	0	4	0	1	0
autonomic	Bladder problems - s	0	0	0	0	0	0	0	0	2	0	2	0	0	0	2	0	0	0	0	0	0	0	0	0	0.5	0.5	3	0	0	0	0	0	1	1	1	0	4	0	0	0	0	0	1	0	4	0	3	0
autonomic	Irritable bowel problems - f	0	0	1	0	1	0	0	0	1	0	0	0	0	0	2	0	4	0	0	0	1	0	1	0	1	0	1.5	0.5	2.5	0.5	1	0	1.5	0.5	2	0	3	0	1	0	3	0	4	0	4	0	1	0
autonomic	Irritable bowel problems - s	0	0	2	0	1	0	0	0	2	0	0	0	0	0	2	0	4	0	0	0	1	0	1	0	1	0	3	0	2	0	2	0	2	0	2	0	3	0	1	0	3	0	3	0	2	0	2	0
autonomic	Nausea - f	0	0	0	0	0	0	1	0	1	0	0	0	2	0	1	0	1	0	2	0	1	0	1	0	1	0	1	0	0	0	0	0	1	0	1	0	3	0	0	0	1	0	2	0	0	0	2	0
autonomic	Nausea - s	0	0	0	0	0	0	2	0	2	0	0	0	2	0	3	0	1	0	2	0	2	0	1	0	1	0	1	0	0	0	0	0	2	0	2	0	3	0	0	0	1	0	1	0	0	0	2	0
autonomic	Feeling unsteady on feet - f	0	0	1	0	4	0	1	0	4	0	0	0	1	0	0	0	0	0	3	0	1	0	3	0	1	0	0	0	1.5	0.5	1	0	1	0	1	0	3	0	1	0	2	0	1	0	1	0	3	0
autonomic	Feeling unsteady on feet - s	0	0	4	0	4	0	3	0	4	0	0	0	2	0	0	0	0	0	3	0	2	0	3	0	2.5	0.5	0	0	2	0	2	0	2	0	2	0	2	0	2	0	2	0	1	0	1	0	2	0
autonomic	Shortness of breath or trouble catching breath - f	2	0	0	0	1	0	2	0	1	0	1	0	1	0	0	0	1	0	0	0	1	0	2	0	1	0	0	0	0	0	1	0	1	0	3	0	2	0	0	0	0	0	1	0	1	0	2	0
autonomic	Shortness of breath or trouble catching breath - s	2	0	0	0	2	0	2	0	2	0	3	0	1	0	0	0	1	0	0	0	1	0	2	0	1.5	0.5	0	0	0	0	2	0	2	0	1	0	1	0	0	0	0	0	1	0	2	0	2	0
autonomic	Dizziness or fainting - f	0	0	0	0	3	0	2	0	2	0	0	0	0	0	1	0	1	0	2	0	3	0	4	0	1.5	0.5	1	0	1.5	0.5	0	0	1	0	1	0	2	0	1	0	0	0	2	0	0	0	2	0
autonomic	Dizziness or fainting - s	0	0	0	0	2	0	2	0	3	0	0	0	0	0	2	0	1	0	2	0	2	0	4	0	3	0	1	0	2	0	0	0	1.5	0.5	1	0	3	0	1	0	0	0	1	0	0	0	2	0
autonomic	Irregular heart beats - f	0	0	1	0	0	0	3	0	1	0	1	0	0	0	0	0	0	0	0	0	1	0	2	0	1.5	0.5	0	0	0.5	0.5	2	0	3	0	2	0	4	0	4	0	0	0	0	0	1	0	1	0
autonomic	Irregular heart beats - s	0	0	1	0	0	0	4	0	2	0	2	0	0	0	0	0	0	0	0	0	1	0	2	0	2.5	0.5	0	0	1	1	2	0	2	0	1	0	2	0	4	0	0	0	0	0	1	0	1	0
autonomic	Heart beats quickly after standing - f	0	0	0	0	4	0	3	0	0	0	1	0	0	0	0	0	4	0	4	0	1	0	2	0	4	0	0	0	0	0	1	0	1.5	0.5	0	0	2	0	1	0	0	0	0	0	0	0	2	0
autonomic	Heart beats quickly after standing - s	0	0	0	0	3	0	3	0	0	0	1	0	0	0	0	0	1	0	3	0	1	0	2	0	3.5	0.5	0	0	0	0	2	0	2	0	0	0	3	0	1	0	0	0	0	0	0	0	2	0
autonomic	Blurred or tunnel vision after standing - f	0	0	0	0	1	0	1	0	1	0	0	0	0	0	0	0	0	0	1	0	1	0	3	0	4	0	0	0	1	0	0	0	2	1	0	0	1	0	0	0	1	0	3	0	1	0	0	0
autonomic	Blurred or tunnel vision after standing - s	0	0	0	0	2	0	2	0	1	0	0	0	0	0	0	0	0	0	3	0	1	0	3	0	4	0	0	0	1	0	0	0	2	0	0	0	3	0	0	0	2	0	1	0	3	0	0	0
autonomic	Graying or blacking out after standing - f	0	0	1	0	4	0	2	0	1	0	0	0	0	0	1	0	3	0	2	0	1	0	3	0	0.5	0.5	1	0	2	1	0	0	1	0	1	0	3	0	0	0	1	0	3	0	1	0	2	0
autonomic	Graying or blacking out after standing - s	0	0	1	0	4	0	3	0	2	0	0	0	0	0	1	0	1	0	2	0	1	0	3	0	0.5	0.5	1.5	0.5	2	0	0	0	2	0	1	0	3	0	0	0	1	0	1	0	2	0	2	0
autonomic	Urinary urgency - f	1	0	0	0	2	0	2	0	2	0	1	0	0	0	1	0	1	0	0	0	1	0	3	0	4	0	1	0	0	0	1	0	0	0	2	0	3	0	0	0	0	0	3	0	1	0	1	0
autonomic	Urinary urgency - s	1	0	0	0	3	0	2	0	2	0	2	0	0	0	1	0	1	0	0	0	2	0	3	0	3.5	0.5	1.5	0.5	0	0	2	0	0	0	1	0	3	0	0	0	0	0	1	0	3	0	2	0
autonomic	Waking up at night to urinate - f	3	0	4	0	0	0	4	0	1	0	1	0	0	0	2	0	0	0	1	0	1	0	4	0	4	0	4	0	3.5	0.5	0	0	4	0	3	0	1	0	0	0	1	0	4	0	4	0	0	0
autonomic	Waking up at night to urinate - s	1	0	2	0	0	0	3	0	1	0	2	0	0	0	2	0	0	0	1	0	1	0	4	0	4	0	2.5	0.5	1.5	0.5	0	0	2	1	2	0	1	0	0	0	1	0	1	0	3	0	0	0
autonomic	Inability to tolerate an upright position - f	0	0	1	0	3	0	0	0	1	0	0	0	2	0	0	0	0	0	2	0	0	0	2	0	1	1	0	0	1	0	1	0	1	0	4	0	1	0	0	0	1	0	0	0	3	0	0	0
autonomic	Inability to tolerate an upright position - s	0	0	4	0	4	0	0	0	2	0	0	0	2	0	0	0	0	0	3	0	0	0	2	0	1.5	1.5	0	0	2	0	1	0	2.5	0.5	4	0	3	0	0	0	1	0	0	0	3	0	0	0
neuroendocrine	Losing weight without trying - f	0	0	0	0	1	0	0	0	0	0	0	0	1	0	1	0	0	0	0	0	0	0	1	0	0	0	0	0	1	0	2	0	0	0	1	0	4	0	1	0	0	0	1	0	0	0	0	0
neuroendocrine	Losing weight without trying - s	0	0	0	0	2	0	0	0	0	0	0	0	2	0	2	0	0	0	0	0	0	0	1	0	0	0	0	0	2	0	2	0	0	0	1	0	4	0	2	0	0	0	1	0	0	0	0	0
neuroendocrine	Gaining weight without trying - f	1	0	0	0	0	0	1	0	0	0	0	0	3	0	0	0	4	0	4	0	1	0	0	0	1.5	0.5	0	0	0	0	0	0	0.5	0.5	0	0	0	0	0	0	0	0	1	0	0	0	0	0
neuroendocrine	Gaining weight without trying - s	2	0	0	0	0	0	2	0	0	0	0	0	1	0	0	0	4	0	2	0	1	0	0	0	1	0	0	0	0	0	0	0	1	1	0	0	0	0	0	0	0	0	1	0	0	0	0	0
neuroendocrine	Lack of appetite - f	1	0	0	0	2	0	1	0	1	0	0	0	2	0	1	0	1	0	2	0	1	0	1	0	0	0	0	0	0	0	1	0	0	0	0	0	1	0	0	0	2	0	1	0	0	0	1	0
neuroendocrine	Lack of appetite - s	1	0	0	0	2	0	2	0	1	0	0	0	1	0	1	0	3	0	3	0	1	0	1	0	0	0	0	0	0	0	2	0	0	0	0	0	3	0	0	0	2	0	1	0	0	0	1	0
neuroendocrine	Sweating hands - f	0	0	0	0	0	0	0	0	1	0	0	0	0	0	0	0	4	0	2	0	1	0	2	0	0	0	0	0	1	0	1	0	0	0	0	0	3	0	0	0	1	0	0	0	0	0	0	0
neuroendocrine	Sweating hands - s	0	0	0	0	0	0	0	0	2	0	0	0	0	0	0	0	4	0	1	0	1	0	2	0	0	0	0	0	2	0	2	0	0	0	0	0	2	0	0	0	1	0	0	0	0	0	0	0
neuroendocrine	Night sweats - f	0	0	1	0	0	0	2	0	1	0	0	0	0	0	0	0	1	0	1	0	4	0	4	0	4	0	3	0	0	0	1	0	0.5	0.5	0	0	3	0	1	0	2	0	1	0	0	0	1	0
neuroendocrine	Night sweats - s	0	0	2	0	0	0	2	0	2	0	0	0	0	0	0	0	2	0	2	0	4	0	3	0	3.5	0.5	2	0	0	0	1	0	0.5	0.5	0	0	3	0	3	0	2	0	1	0	0	0	1	0
neuroendocrine	Cold limbs - f	2	0	3	0	4	0	4	0	2	0	1	0	3	0	4	0	3	0	2	0	3	0	4	0	1.5	0.5	0	0	1	0	1	0	1.5	0.5	4	0	3	0	0	0	3	0	3	0	3	0	1	0
neuroendocrine	Cold limbs - s	2	0	3	0	3	0	3	0	3	0	1	0	2	0	4	0	3	0	1	0	2	0	4	0	2	0	0	0	2.5	0.5	2	0	2.5	0.5	3	0	3	0	0	0	3	0	1	0	3	0	1	0
neuroendocrine	Feeling chills or shivers - f	0	0	0	0	0	0	1	0	1	0	0	0	1	0	4	0	1	0	1	0	4	0	4	0	1.5	0.5	0	0	1	0	1	0	0.5	0.5	4	0	1	0	1	0	3	0	2	0	0	0	1	0
neuroendocrine	Feeling chills or shivers - s	0	0	0	0	0	0	2	0	2	0	0	0	2	0	4	0	1	0	1	0	3	0	4	0	2	0	0	0	2.5	0.5	2	0	0.5	0.5	3	0	1	0	2	0	3	0	1	0	0	0	1	0
neuroendocrine	Feeling hot or cold for no reason - f	0	0	2	0	1	0	4	0	1	0	0	0	1	0	4	0	3	0	0	0	4	0	4	0	3	1	0.5	0.5	2	0	1	0	1	0	4	0	1	0	1	0	1	0	2	0	2	0	1	0
neuroendocrine	Feeling hot or cold for no reason - s	0	0	2	0	2	0	3	0	2	0	0	0	1	0	4	0	2	0	0	0	3	0	4	0	3	1	1	1	2.5	0.5	2	0	2.5	0.5	3	0	2	0	2	0	2	0	1	0	2	0	1	0
neuroendocrine	Feeling like you have a high temperature - f	1	0	0	0	1	0	4	0	1	0	1	0	1	0	1	0	1	0	1	0	4	0	2	0	2	0	2	1	2	0	2	0	1	0	1	0	3	0	0	0	1	0	1	0	1	0	1	0
neuroendocrine	Feeling like you have a high temperature - s	2	0	0	0	2	0	3	0	2	0	1	0	1	0	1	0	2	0	2	0	3	0	2	0	2.5	0.5	2	0	2	0	2	0	3	0	1	0	2	0	0	0	1	0	1	0	2	0	1	0
neuroendocrine	Feeling like you have a low temperature - f	0	0	1	0	1	0	0	0	1	0	0	0	0	0	4	0	0	0	0	0	2	0	2	0	0	0	0	0	1.5	0.5	1	0	1	0	3	0	0	0	0	0	3	0	1	0	0	0	1	0
neuroendocrine	Feeling like you have a low temperature - s	0	0	1	0	2	0	0	0	2	0	0	0	0	0	4	0	0	0	0	0	2	0	2	0	0	0	0	0	2	0	1	0	1	0	2	0	0	0	0	0	3	0	1	0	0	0	1	0
neuroendocrine	Alcohol intolerance - f	0	0	0	0	4	0	0	0	0	0	0	0	3	0	3	0	0	0	0	0	0	0	0	0	0	0	0	0	0	0	4	0	0.5	0.5	0	0	0	0	0	0	3	0	0	0	4	0	0	0
neuroendocrine	Alcohol intolerance - s	0	0	0	0	3	0	0	0	0	0	0	0	2	0	2	0	0	0	0	0	0	0	0	0	0	0	0	0	0	0	3	0	0.5	0.5	0	0	0	0	0	0	2	0	0	0	3	0	0	0
neuroendocrine	Intolerance to extremes of temperature - f	0	0	0	0	2	0	0	0	1	0	0	0	0	0	1	0	4	0	2	0	1	0	4	0	4	0	1	0	0	0	3	0	2	1	4	0	4	0	1	0	3	0	3	0	4	0	3	0
neuroendocrine	Intolerance to extremes of temperature - s	0	0	0	0	2	0	0	0	2	0	0	0	0	0	1	0	4	0	3	0	2	0	4	0	4	0	1.5	0.5	0	0	3	0	2	1	4	0	3	0	2	0	3	0	2	0	3	0	2	0
neuroendocrine	Fluctuations in temperature throughout the day - f	0	0	1	0	1	0	4	0	0	0	0	0	0	0	0	0	1	0	0	0	4	0	1	0	4	0	1.5	0.5	2	0	1	0	1.5	1.5	0	0	1	0	2	0	1	0	0	0	1	0	3	0
neuroendocrine	Fluctuations in temperature throughout the day - s	0	0	3	0	2	0	4	0	0	0	0	0	0	0	0	0	1	0	0	0	2	0	1	0	3	1	1.5	0.5	2	0	2	0	1	1	0	0	2	0	2	0	1	0	0	0	2	0	2	0
Immune	Sore throat - f	0	0	0	0	0	0	1	0	1	0	0	0	1	0	1	0	1	0	1	0	1	0	2	0	2	0	1.5	0.5	0	0	1	0	1	0	1	0	1	0	0	0	1	0	3	0	1	0	3	0
Immune	Sore throat - s	0	0	0	0	0	0	3	0	2	0	0	0	1	0	1	0	1	0	2	0	1	0	2	0	1.5	0.5	1	0	0	0	2	0	2	0	3	0	1	0	0	0	2	0	1	0	3	0	2	0
Immune	Tender/sore lymph nodes - f	0	0	0	0	0	0	0	0	1	0	0	0	0	0	0	0	1	0	0	0	1	0	1	0	1	0	0	0	1	0	2	0	0.5	0.5	1	0	4	0	0	0	1	0	2	0	1	0	1	0
Immune	Tender/sore lymph nodes - s	0	0	0	0	0	0	0	0	1	0	0	0	0	0	0	0	1	0	0	0	1	0	1	0	1	0	0	0	2	0	2	0	1	1	2	0	3	0	0	0	2	0	1	0	2	0	1	0
Immune	Fever - f	1	0	0	0	0	0	0	0	0	0	0	0	0	0	1	0	0	0	0	0	0	0	0	0	0	0	0.5	0.5	0	0	0	0	0	0	1	0	0	0	0	0	0	0	0	0	0	0	0	0
Immune	Fever - s	1	0	0	0	0	0	0	0	0	0	0	0	0	0	1	0	0	0	0	0	0	0	0	0	0	0	0.5	0.5	0	0	0	0	0	0	1	0	0	0	0	0	0	0	0	0	0	0	0	0
Immune	Flu-like symptoms - f	1	0	0	0	0	0	4	0	0	0	0	0	1	0	1	0	1	0	1	0	4	0	3	0	1	0	1	0	1	0	2	0	0.5	0.5	3	0	1	0	0	0	1	0	3	0	1	0	1	0
Immune	Flu-like symptoms - s	1	0	0	0	0	0	4	0	0	0	0	0	1	0	1	0	1	0	1	0	3	0	3	0	1	0	1.5	0.5	2	0	3	0	0.5	0.5	1	0	1	0	0	0	2	0	2	0	2	0	2	0
Immune	Sensitivity to smells, food, medications, or chemicals - f	0	0	1	0	1	0	1	0	1	0	0	0	0	0	0	0	0	0	1	0	1	0	3	0	1	0	0	0	0	0	0	0	0.5	0.5	1	0	2	0	0	0	3	0	4	0	4	0	3	0
Immune	Sensitivity to smells, food, medications, or chemicals - s	0	0	3	0	2	0	2	0	2	0	0	0	0	0	0	0	0	0	1	0	1	0	3	0	1.5	0.5	0	0	0	0	0	0	0.5	0.5	1	0	2	0	0	0	3	0	2	0	4	0	3	0
Immune	Sinus infections - f	4	0	0	0	0	0	4	0	0	0	0	0	0	0	0	0	0	0	0	0	0	0	0	0	0	0	0	0	0	0	0	0	0	0	0	0	0	0	0	0	2	0	1	0	0	0	0	0
Immune	Sinus infections - s	3	0	0	0	0	0	2	0	0	0	0	0	0	0	0	0	0	0	0	0	0	0	0	0	0	0	0	0	0	0	0	0	0	0	0	0	0	0	0	0	2	0	1	0	0	0	0	0
Immune	Viral infections with prolonged recovery periods - f	1	0	0	0	0	0	2	0	0	0	0	0	0	0	1	0	0	0	0	0	1	0	2	0	0.5	0.5	0.5	0.5	0	0	0	0	0	0	2	0	3	0	0	0	1	0	2	0	1	0	0	0
Immune	Viral infections with prolonged recovery periods - s	2	0	0	0	0	0	3	0	0	0	0	0	0	0	2	0	0	0	0	0	1	0	2	0	2	2	1	1	0	0	0	0	0	0	2	0	3	0	0	0	2	0	2	0	2	0	0	0
other	Sensitivity to mold - f	1	0	0	0	0	0	0	0	0	0	0	0	0	0	1	0	4	0	0	0	0	0	3	0	2	0	0.5	0.5	2.5	1.5	0	0	0	0	0	0	1	0	4	0	0	0	0	0	4	0	3	0
other	Sensitivity to mold - s	1	0	0	0	0	0	0	0	0	0	0	0	0	0	2	0	3	0	0	0	0	0	3	0	1.5	0.5	0.5	0.5	2	0	0	0	0	0	0	0	1	0	4	0	0	0	0	0	3	0	2	0
other	Sensitivity to vibration - f	0	0	1	0	0	0	0	0	1	0	0	0	1	0	0	0	0	0	0	0	0	0	3	0	0	0	0	0	3.5	0.5	0	0	0	0	0	0	0	0	0	0	0	0	2	0	0	0	4	0
other	Sensitivity to vibration - s	0	0	3	0	0	0	0	0	2	0	0	0	1	0	0	0	0	0	0	0	0	0	3	0	0	0	0	0	2.5	0.5	0	0	0	0	0	0	0	0	0	0	0	0	1	0	0	0	2	0
[truncated: 16 more columns]
